# Supplementary material for: PTBP2 – a gene with relevance for both Anorexia nervosa and body weight regulation
Source: Transl Psychiatry. 2022 Jun 9;12:241. doi: 10.1038/s41398-022-02018-5 (PMC9184595; doi:10.1038/s41398-022-02018-5)
Supplement: Supplementary file 6 — Supplementary Table [file 41398_2022_2018_MOESM6_ESM.xlsx]

## Sheet: S1
Supplementary Table S1: The eight genome-wide significant AN SNPs look-up in the BMI GWAS.
S1-1. Conditional and joint analysis (COJO) of the anorexia nervosa genome-wide significant variants for confirmation of independence (Watson, Yilmaz et al. 2019)*.
CHR1	SNP2	POS3	Allele14	Freq5	beta6	SE7	P8	N9	Freq_geno10	jbeta11	SE	jP12	LD_r13
1	rs10747478	96901455	T	0.412	0.075701	0.0136797	3.133e-08	75154.2	0.425633	0.075701	0.0136824	3.15254e-08	0
2	rs2287348	54039813	C	0.842	-0.104405	0.0179153	5.619e-09	79790.6	0.840232	-0.104405	0.017919	5.65965e-09	0
3	rs9821797	48718253	T	0.882	-0.156595	0.0201157	6.987e-15	80873.6	0.87844	-0.156595	0.0201232	7.14722e-15	0
3	rs9874207	71019750	T	0.507	-0.0812968	0.0144968	2.048e-08	64855	0.525978	-0.0812968	0.0145003	2.06363e-08	0
3	rs13100344	94605107	T	0.537	0.0745971	0.013608	4.209e-08	74000.3	0.521068	0.0745971	0.0136107	4.23467e-08	0
5	rs370838138	25081845	G	0.564	0.0753023	0.0136131	3.173e-08	74765.1	0.556662	0.0753023	0.0136158	3.19287e-08	0
10	rs2008387	131448764	G	0.67	-0.0815029	0.0144572	1.725e-08	73724.4	0.652293	-0.0815029	0.0144602	1.73682e-08	0
11	rs6589488	115096956	A	0.134	0.127302	0.0194761	6.305e-11	77390.7	0.127615	0.127302	0.0194813	6.37964e-11	0
*The sample size is 16,992 cases and 55,525 controls. GCTA-COJO outputs only the SNPs with independent signals. 1CHR: chromosome; 2SNP: single-nucleotide polymorphism (or insertion/deletion); 3POS: physical position (GRCH37); 4Allele1: the effect allele; 5Freq: frequency of the effect allele in the anorexia nervosa GWAS; 6beta: effect size, 7SE: standard error; 8P: P value from the anorexia nervo…
S1-2. Eight AN risk/associated SNPs look-up in the BMI GWAS (Pulit et al. 2018)**
CHR1	SNP2	POS3	Combined sexes							Female							Male
			Allele14	Allele25	Freq6	beta7	SE8	P9	N10	Allele1	Allele2	Freq.	beta	SE	P	N	Allele1	Allele2	Freq.	beta	SE	P	N
1	rs10747478	96901455	T	G	0.4147	-0.0175	0.0019	9.256e-20	484680	T	G	0.4146	-0.0162	0.0026	9.026e-10	262817	T	G	0.4148	-0.02	0.0029	4.828e-12	221863
2	rs2287348	54039813	T	C	0.1747	-0.009	0.0023	5.79e-05	718472	T	C	0.176	-0.0086	0.003	0.004724	394801	T	C	0.176	-0.0102	0.0033	0.002063	326382
3	rs13100344	94605107	A	T	0.4574	0.0055	0.0019	0.004045	484680	A	T	0.4568	0.005	0.0026	0.05728	262817	A	T	0.4582	0.0064	0.0029	0.02624	221863
3	rs9821797	48718253	A	T	0.1178	-0.0094	0.0026	0.0003132	714993	A	T	0.1181	-0.0099	0.0035	0.00472	391695	A	T	0.1165	-0.0075	0.0038	0.0517	326010
3	rs9874207	71019750	T	C	0.4895	-0.0024	0.0017	0.1559	717233	T	C	0.4901	-0.0028	0.0023	0.2172	394185	T	C	0.4906	-0.0024	0.0025	0.345	325759
5	rs370838138	25081845
10	rs2008387	131448764	A	G	0.3596	-0.0049	0.0018	0.007101	717555	A	G	0.3627	-0.0066	0.0024	0.006827	394286	A	G	0.3655	-0.0012	0.0026	0.6374	325980
11	rs6589488	115096956	A	T	0.1356	-0.0121	0.0028	1.601e-05	484680	A	T	0.1351	-0.0175	0.0038	5.303e-06	262817	A	T	0.1363	-0.0073	0.0042	0.08073	221863
**The sample size is ~700,000 individuals of european ancestry. 1CHR: chromosome; 2SNP: single-nucleotide polymorphism (or insertion/deletion); 3POS: physical position (GRCH37); 4Allele1: the effect allele; 5Allele2: the alternative allele; 6Freq: frequency of the effect allele in the anorexia nervosa GWAS; 7beta: effect size, 8SE: standard error; 9P: P value from the anorexia nervosa GWAS; 10N: …
References for S1-1~2:
*Watson, Hunna J., et al. "Genome-wide association study identifies eight risk loci and implicates metabo-psychiatric origins for anorexia nervosa." Nature genetics 51.8 (2019): 1207-1214.
**Pulit, Sara L., et al. "Meta-analysis of genome-wide association studies for body fat distribution in 694 649 individuals of European ancestry." Human molecular genetics 28.1 (2019): 166-174.
S1-3. In-silico analysis of AN SNP rs10747478.
PredicSNP2 (https://loschmidt.chemi.muni.cz/predictsnp2/)
PredictSNP2			CADD			DANN			FATHMM			FunSeq2			GWAVA
Prediction:	Score:	Exp. accuracy:	Prediction:	Score:	Exp. accuracy:	Prediction:	Score:	Exp. accuracy:	Prediction:	Score:	Exp. accuracy:	Prediction:	Score:	Exp. accuracy:	Prediction:	Score:	Exp. accuracy:
neutral	-1	0.88	neutral	3.274	0.8	neutral	0.5441	0.82	neutral	0.0307	0.95	neutral	0	0.8	neutral	0.17	0.79
ESEfinder 3.0 (http://krainer01.cshl.edu/cgi-bin/tools/ESE3/esefinder.cgi?process=home)
Genotypes	SRSF1			SRSF1 (IgM-BRCA1)			SRSF2			SRSF5			SRSF6
	threshold: 1.956			threshold: 1.867			threshold: 2.383			threshold: 2.67			threshold: 2.676
	Position	Site	Score	Position	Site	Score	Position	Site	Score	Position	Site	Score	Position	Site	Score
WT	6 (-54)	TTGAGGA	1.66573	6 (-54)	TTGAGGA	1.27541	26 (-34)	GTTCACCA	3.6683	37 (-23)	ATATTGG	2.33237	17 (-43)	TGCATC	5.52722
rs10747478	29 (-31)	CACCAgG	2.34503	29 (-31)	CACCAgG	2.64542	26 (-34)	GTTCACCA	3.6683	28 (-32)	TCACCAg	4.0196	17 (-43)	TGCATC	5.52722
RegulationSpotter(https://www.regulationspotter.org/)
prediction	summary	score	PhyloP			PhastCons
			flanking		flanking	flanking		flanking
polymorphism	Histone modifications in 3+ cell lines,homozygous in TGP or ExAC	6.94 (classification due to TGP/ExAC)	0.109	-1.85	0.122	0.1	0.091	0.092
AN SNP rs10747478 looked up in xQTL_DNA methylation putative alteration.(http://mostafavilab.stat.ubc.ca/xQTLServe/)
dbSNP_ID	SNPchromosome	SNPpos (GRCH37)	A11	A22	featureName3	featurePositionStart(GRCH37)	beta4	se5	t6	P7	Significantly affected methylation feature in Ensembl
rs10747478	1	96901455	T	G	cg03222176	96948323	0.0200584	0.0429847	0.46664	0.640945
rs10747478	1	96901455	T	G	cg03513309	96930761	0.0173636	0.0429869	0.403927	0.686426	Probe	Sequence	Length	Genomic location (strand,GRCH38)
rs10747478	1	96901455	T	G	cg13557213	96939530	0.307109	0.0409157	7.50591	2.52729e-13	cg13557213	AGACACTTTTGCATTTAGACACAGCCTCAGTGATCCCAGGGAGTGAGTCG	50	1:96473926-96473975(1)8
rs10747478	1	96901455	T	G	cg25148758	96881853	-0.140628	0.0425661	-3.30376	0.00101706
1A1: reference allele; 2A2: alternative allele; 3featureName: the affected feature's name or ID; 4beta: effect size; 5se: standard error;6t: t-test value; 7P: P-value, significant threshold value < 5*10-9.
AN SNP rs10747478 looked up in xQTL_gene expression putative alteration.
dbSNP_ID	SNPchromosome	SNPpos (GRCH37)	A11	A22	featureName3	ENSG4	featurePositionStart (GRCH37)	beta5	se6	t7	P8
rs10747478	1	96901455	T	G	PTBP2	ENSG00000117569	97187221	0.00164908	0.00909308	0.181355	0.856158
rs10747478	1	96901455	T	G	RPL7P9	ENSG00000137970	97145176	0.0275018	0.0205734	1.33677	0.181871
rs10747478	1	96901455	T	G	LINC02607	ENSG00000228971	95975615	0.0320992	0.0310201	1.03479	0.301238
1A1: reference allele; 2A2: alternative allele; 3featureName: the affected feature's name or ID; 4ENSG:Ensembl Gene ID, 5beta: effect size; 6se: standard error; 7t: t-test value; 8P: P-value, significant threshold value < 8*10-10.
AN SNP rs10747478 looked up in xQTL_histone modification putative alteration.
dbSNP_ID	SNPchromosome	SNPpos (GRCH37)	A11	A22	featureName3	featurePositionStart(GRCH37)	beta4	se5	t6	P7
rs10747478	1	96901455	T	G	peak1300	97063956	0.015544	0.0422904	0.367553	0.713345
rs10747478	1	96901455	T	G	peak1301	97064208	-0.0175594	0.042289	-0.415223	0.678138
rs10747478	1	96901455	T	G	peak1302	97186327	0.0699022	0.042192	1.65676	0.0981284
rs10747478	1	96901455	T	G	peak1303	97602928	0.044481	0.0422536	1.05272	0.292926
1AA alteration: the amino acid exchange due to detected variants; 2A1: reference allele; 3A2: alternative allele; 4featureName: the affected feature's name or ID; 5beta: effect size; 6se: standard error;7t: t-test value; 8P: P-value, significant threshold value < 4*10-10.

## Sheet: S2
Supplementary Table S2: List of detected SNPs in PTBP2 and their genotype distribution in 192 patients with AN and 191 children or adolescents with (extreme) obesity (106 females)
dbSNP_ID	Chromosomal Location (GRCh38)	AA changes1	Anorexia Nervosa					Obesity															HWE (for all samples)
								Combined sexes					Females					Males
			112	123	224	AF(%)5	HWE(p)6	11	12	22	AF (%)	HWE(p)	11	12	22	AF (%)	HWE(p)	11	12	22	AF (%)	HWE(p)	p-value
rs190499333	Chr1:96721491:T>A	NA7	188	4	0	1.0417	0.884	190	1	0	0.26	0.9711	106	0	0	0	NA	84	1	0	0.59	0.9565	0.8977
rs182749916	Chr1:96721522:C>A	NA	173	17	2	5.47	0.0465	161	28	2	8.38	0.534	90	14	2	8.49	0.1224	71	14	0	8.24	0.408	0.0856
rs3748785	Chr1:96721527:A>C	NA	23	74	95	68.75	0.1534	16	79	96	70.94	0.9645	10	43	53	70.3	0.7663	6	36	43	71.76	0.6777	0.3118
rs3748784	Chr1:96721618:A>G	NA	45	99	48	50.78	0.6625	39	101	51	53.14	0.2647	20	59	27	53.3	0.2241	19	42	24	52.94	0.9388	0.3681
rs370506456	Chr1:96721620:G>A	NA	190	2	0	0.52	0.9422	189	2	0	0.52	0.942	105	1	0	0.47	0.9611	84	1	0	0.59	0.9565	0.9182
rs3762411	Chr1:96723535:G>A	NA	43	102	47	51.04	0.383	36	101	54	54.71	0.354	18	62	26	53.8	0.0692	18	39	28	55.88	0.9565	0.2135
rs531865117	Chr1:96769621:T>C	NA	187	5	0	1.3	0.855	191	0	0	0	NA	106	0	0	0	NA	85	0	0	0	NA	0.8977
rs139414147	Chr1:96769734:A>G	p.Gly49Gly	189	3	0	0.78	0.9131	189	2	0	0.52	0.942	104	2	0	0.94	0.9219	85	0	0	0	NA	0.8977
Novel8	Chr1:96769818:T>C	p. Ala77Ala	191	1	0	0.26	0.9711	191	0	0	0	NA	106	0	0	0	NA	85	0	0	0	NA	0.8977
rs754544644	Chr1:96770869C>T	NA	191	1	0	0.26	0.9711	191	0	0	0	NA	106	0	0	0	NA	85	0	0	0	NA	0.8977
rs12727525	Chr1:96771430:T>C	NA	77	93	22	35.68	0.4431	97	72	22	30.37	0.1333	53	43	10	29.7	0.7663	44	29	12	31.18	0.0588	0.6083
Novel	Chr1:96777737:T>C	p.Asp195Asp	191	1	0	0.26	0.9711	191	0	0	0	NA	106	0	0	0	NA	85	0	0	0	NA	0.8977
rs75437331	Chr1:96784896:A>G	NA	184	8	0	2.08	0.7681	185	6	0	1.57	0.8255	102	4	0	1.89	0.8431	83	2	0	1.18	0.9126	0.7156
rs273873	Chr1:96784964:G>T	NA	77	93	22	35.68	0.4431	71	97	23	37.43	0.2447	40	55	11	36.3	0.2102	31	42	12	38.82	0.7108	0.1737
rs188987764	Chr1:96804959:A>G	NA	192	0	0	0	NA	190	1	0	0.26	0.9711	105	1	0	0.47	0.9611	85	0	0	0	NA	0.8977
rs368216434	Chr1:96805034:A>G	NA	191	1	0	0.26	0.9711	191	0	0	0	NA	106	0	0	0	NA	85	0	0	0	NA	0.8977
rs561340891	Chr1:96806644:TTAAT	NA	184	8	0	2.08	0.7681	186	5	0	1.31	0.8546	103	3	0	1.42	0.8825	83	2	0	1.18	0.9126	0.7355
rs6699634	Chr1:96806658:A>C	NA	190	2	0	0.52	0.9422	191	0	0	0	NA	106	0	0	0	NA	85	0	0	0	NA	0.8977
rs563986850	Chr1:96806806:G>C	NA	192	0	0	0	NA	187	4	0	1.05	0.8837	104	2	0	0.94	0.9219	83	2	0	1.18	0.9126	0.9182
rs6699932	Chr1:96806900:A>G	p.Leu376Leu	134	51	7	16.93	0.4418	130	54	7	17.8	0.6393	71	30	5	18.9	0.4365	59	24	2	16.47	0.8094	0.3822
rs756674289	Chr1:96807001:T>C	NA	192	0	0	0	NA	190	1	0	0.26	0.9711	106	0	0	0	NA	84	1	0	0.59	0.9565	0.8977
rs41299549	Chr1:96813115:G>C	NA	183	9	0	2.34	0.7395	183	8	0	2.09	0.7675	100	6	0	2.83	0.7643	83	2	0	1.18	0.9126	0.6569
rs189827209	Chr1:96813219:T>C	NA	188	4	0	1.04	0.884	189	2	0	0.52	0.942	106	0	0	0	NA	83	2	0	1.18	0.9126	0.8772
rs1336956010	Chr1:96813245:A>C	NA	192	0	0	0	NA	190	1	0	0.26	0.9711	105	1	0	0.47	0.9611	85	0	0	0	NA	0.8977
rs273886	Chr1:96813248:G>A	NA	43	100	49	51.56	0.5542	37	101	53	54.19	0.3685	18	62	26	53.8	0.0692	19	39	27	54.71	0.4942	0.2989
1AA changes: Amino Acid Changes; 211: Individuals homozygous for the wild-type genotype; 312: Individuals heterozygous for both allele; 422: Individuals homozygous for the less alternative genotype; 5AF: The frequency of alternative allele; 6HWE(p): the p-value of Hardy-Weinberg Equilibrium; 7NA: Not available; 8Novel: the db_SNP ID cannot be found in NCBI SNP database.

## Sheet: S3
Supplementary Table S3: The detected variants in PTBP2 gene look-up in the BMI and AN GWAS.
			BMI GWAS Pulit et al.*																				AN GWAS Watson et al.**
SNP1	POS2	AA changes3	Combined							Female						Male
			Tested_Allele4	Freq_Tested_Allele5	beta6	SE7	P8	N9	INFO10	Freq_Tested_Allele	beta	SE	P	N	INFO	Tested_Allele	Freq_Tested_Allele	beta	SE	P	N	INFO	Allele1	Allele2	beta	SE	P	NCAS11	NCON12
rs190499333	Chr1:96721491:T>A	NA.6	A	0.0046	0.0151	0.0147	0.3036	484680	0.89839	0.0046	0.0262	0.0204	0.1977	262817	0.89839	A	0.0047	0.0088	0.0221	0.6892	221863	0.89839
rs182749916	Chr1:96721522:C>A	NA.																					A	C	-0.120598	0.0258	2.824e-06	23161	16992
rs3748785	Chr1:96721527:A>C	NA.	A	0.3055	-0.0101	0.0021	1.049e-06	484680	0.994368	0.3056	-0.0073	0.0028	0.009811	262817	0.994368	A	0.3054	-0.0144	0.0031	3.66e-06	221863	0.994368	C	A	-0.00879859	0.0153	0.5624	16992	55525
rs3748784	Chr1:96721618:A>G	NA.	A	0.4862	-0.0088	0.0019	3.086e-06	484680	0.998938	0.4864	-0.0049	0.0026	0.05843	262817	0.998938	A	0.486	-0.0132	0.0029	4.031e-06	221863	0.998938	G	A	0.0117013	0.0133	0.3808	16992	55525
rs370506456	Chr1:96721620:G>A	NA.	A	0.0056	0.0372	0.0148	0.01178	484680	0.739806	0.0056	0.0508	0.0203	0.01223	262817	0.739806	A	0.0056	0.0383	0.0223	0.08587	221863	0.739806
rs3762411	Chr1:96723535:G>A	NA.	G	0.4845	-0.0096	0.0017	2.896e-08	664336	1	0.4852	-0.0067	0.0023	0.003862	369160	1	G	0.4849	-0.0131	0.0026	3.839e-07	297887	1	A	G	0.012699	0.0133	0.3409	16992	55525
rs531865117	Chr1:96769621:T>C	NA.	C	0.0104	-0.0142	0.0096	0.1384	484680	0.955596	0.0104	-0.021	0.0132	0.1112	262817	0.955596	C	0.0104	0.0004	0.0145	0.9756	221863	0.955596
rs139414147	Chr1:96769734:A>G	p.Gly49Gly	G	0.0016	-0.0057	0.0248	0.8192	484680	0.888972	0.0016	-0.0272	0.0345	0.4307	262817	0.888972	G	0.0017	0.0264	0.0368	0.474	221863	0.888972
Novel	Chr1:96769818:T>C	p. Ala77Ala
rs754544644	Chr1:96770869C>T	NA.
rs12727525	Chr1:96771430:T>C	NA.	C	0.3323	0.0141	0.002	2.326e-12	484680	0.999746	0.3317	0.0105	0.0028	0.0001365	262817	0.999746	C	0.3329	0.0193	0.003	1.64e-10	221863	0.999746	C	T	0.060201	0.0147	4.217e-05	16992	55525
Novel	Chr1:96777737:T>C	p.Asp195Asp
rs75437331	Chr1:96784896:A>G	NA.	G	0.0191	0.0057	0.007	0.4207	484680	0.970184	0.0188	0.0037	0.0098	0.7017	262817	0.970184	G	0.0196	-0.0015	0.0105	0.8898	221863	0.970184	G	A	0.0477992	0.066	0.4687	9047	34801
rs273873	Chr1:96784964:G>T	NA.	T	0.3274	0.0151	0.0018	4.686e-17	714989	0.999411	0.3262	0.0119	0.0024	8.003e-07	391693	0.999411	T	0.3268	0.0198	0.0026	4.529e-14	326007	0.999411
rs188987764	Chr1:96804959:A>G	NA.	G	0.0015	-0.0086	0.0267	0.7457	484680	0.854121	0.0014	0.0145	0.0372	0.6966	262817	0.854121	G	0.0015	-0.06	0.0395	0.1291	221863	0.854121
rs368216434	Chr1:96805034:A>G	NA.	G	0.0005	-0.0512	0.0431	0.2348	484680	0.907459	0.0005	-0.0754	0.0588	0.1998	262817	0.907459	G	0.0005	0	0.0658	0.9996	221863	0.907459
rs561340891	Chr1:96806644:TTAAT	NA.																					D	I	0.00590255	0.0727	0.9355	12516	36606
rs6699634	Chr1:96806658:A>C	NA.	C	0.0065	0.0027	0.0111	0.806	628253	0.992826	0.0067	0.0065	0.0149	0.6629	349927	0.992826	C	0.0064	0.0048	0.0168	0.7761	279579	0.992826
rs563986850	Chr1:96806806:G>C	NA.	C	0.0003	-0.0106	0.0746	0.8871	484680	0.588281	0.0003	-0.0451	0.0971	0.6427	262817	0.588281	C	0.0003	-0.0344	0.1213	0.777	221863	0.588281
rs6699932	Chr1:96806900:A>G	p.Leu376Leu	G	0.1905	-0.006	0.0022	0.005582	718676	1	0.1914	-0.006	0.0029	0.04116	394912	1	G	0.1908	-0.0076	0.0032	0.01835	326473	1	G	A	-0.0663962	0.0174	0.0001369	16992	55525
rs756674289	Chr1:96807001:T>C	NA.
rs41299549	Chr1:96813115:G>C	NA.	C	0.0196	0.0039	0.0069	0.5769	484680	0.985861	0.0192	0.0015	0.0096	0.8755	262817	0.985861	C	0.0201	-0.0024	0.0103	0.819	221863	0.985861	C	G	0.0481995	0.0654	0.4611	9047	34801
rs189827209	Chr1:96813219:T>C	NA.	C	0.0025	-0.0362	0.0197	0.06566	484680	0.928976	0.0025	-0.0228	0.0272	0.4017	262817	0.928976	C	0.0025	-0.0464	0.0295	0.1158	221863	0.928976
rs1336956010	Chr1:96813245:A>C	NA.
rs273886	Chr1:96813248:G>A	NA.	G	0.4813	-0.0088	0.0019	3.311e-06	484680	0.99847	0.4813	-0.0053	0.0026	0.04093	262817	0.99847	G	0.4813	-0.0128	0.0029	7.443e-06	221863	0.99847	A	G	0.0141001	0.0137	0.3039	16992	55525
1SNP: The ID number of single-nucleotide polymorphism (or deletion); 2POS: physical position in the genome version GRCH38; 3AA changes: the amino acid changes; 4Tested_Allele: the analyzed allele in the GWAS;5 Freq_tested_Allele: frequency of tested allele; 6beta: effect size; 7SE: standard error; 8P: P value from the respective GWAS; 9N: estimated sample size, 10INFO: the quality of genotyping; …
Plot of the chromosomal location and p-value of identified variants on the recent GWAS databases (Pulit et al. 2018; Waston et al. 2019).The -log10(p-value) for the association test are shown on the y-axis and the chromosomal locations are ordered on the x-axis. The variants which surpassed the orange line (-log10(p-value=5*10-8) = 7.3) are genome-wide significant.
References for S3:
*Pulit, Sara L., et al. "Meta-analysis of genome-wide association studies for body fat distribution in 694 649 individuals of European ancestry." Human molecular genetics 28.1 (2019): 166-174.
**Watson, Hunna J., et al. "Genome-wide association study identifies eight risk loci and implicates metabo-psychiatric origins for anorexia nervosa." Nature genetics 51.8 (2019): 1207-1214.

## Sheet: S4
Supplementary Table S4: In-silico analyses on detected variants.
S4-1 Molecular evolutionary analyses of PTBP2 cDNAs among five superorders.
Variants1	Overall2	Superorder
		Primate		Rodent		Laurasiatherian		Sauropsida		Fish
	C.per(%)3	i/n4	C.Per	i/n	C.Per	i/n	C.Per	i/n	C.Per	i/n	C.Per
p.Gly49Gly	77.7778	10/10	1	5/5	1	10/10	1	1/5	0.2	1/5	0.2
p.Ala77Ala	88.8889	10/10	1	5/5	1	10/10	1	5/5	1	1/5	0.2
p.Asp195Asp	97.2222	10/10	1	4/5	0.8	10/10	1	5/5	1	5/5	1
p.Leu376Leu	19.4444	0/10	0	1/5	0.2	1/10	0.1	4/5	0.8	0/5	0
rs190499333	30.5556	10/10	1	0/5	0	0/10	0	0/5	0	0/5	0
rs182749916	44.4444	10/10	1	0/5	0	5/10	0.5	0/5	0	0/5	0
rs3748785	8.33333	0/10	0	0/5	0	2/10	0.2	0/5	0	0/5	0
rs3748784	5.55556	1/10	0.1	0/5	0	0/10	0	0/5	0	0/5	0
rs370506456	52.7778	10/10	1	0/5	0	8/10	0.8	0/5	0	0/5	0
rs3762411	13.8889	0/10	0	0/5	0	4/10	0.4	0/5	0	0/5	0
rs531865117	63.8889	10/10	1	2/5	0.4	8/10	0.8	1/5	0.2	1/5	0.2
rs754544644	66.6667	10/10	1	1/5	0.2	10/10	1	2/5	0.4	0/5	0
rs12727525	30.5556	9/10	0.9	0/5	0	0/10	0	1/5	0.2	0/5	0
rs75437331	72.2222	10/10	1	5/5	1	5/10	0.5	5/5	1	0/5	0
rs273873	27.7778	9/10	0.9	0/5	0	0/10	0	0/5	0	0/5	0
rs188987764	94.4444	10/10	1	5/5	1	10/10	1	5/5	1	3/5	0.6
rs368216434	66.6667	10/10	1	5/5	1	7/10	0.7	0/5	0	1/5	0.2
rs561340891	>91.67%	10/10;10/10;10/10;10/10;10/10	1	5/5;5/5;5/5;5/5;5/5	1	10/10;10/10;10/10;10/10;10/10	1	5/5;5/5;5/5;5/5;5/5	1	3/5;3/5;5/5;2/5;2/5	60%;60%;100%;40%;40%
rs6699634	94.4444	10/10	1	5/5	1	10/10	1	5/5	1	3/5	0.6
rs563986850	88.8889	10/10	1	5/5	1	9/10	0.9	5/5	1	2/5	0.4
rs756674289	58.3333	10/10	1	3/5	0.6	5/10	0.5	0/5	0	2/5	0.4
rs41299549	75	10/10	1	5/5	1	10/10	1	0/5	0	1/5	0.2
rs189827209	72.2222	10/10	1	5/5	1	10/10	1	0/5	0	0/5	0
rs1336956010	75	10/10	1	5/5	1	9/10	0.9	0/5	0	2/5	0.4
rs273886	36.1111	10/10	1	1/5	0.2	0/10	0	0/5	0	1/5	0.2
1Variants = 25 detected variants; 2Overall = comparison among all 35 species; 3C.per(%) = percentage of conservation; 4i/n = conserved positions/species in this superorder.
S4-2 Applied in-silico analysis methods.
Methods		Aspect of prediction	Applied variants	Detailed results location	References		Refereces for S4-2:
MutationTaster2		Overall prediction	Variants located in PTBP2 transcripts	S4-3	[1]		1. Schwarz JM, Cooper DN, Schuelke M, Seelow D. MutationTaster2: mutation prediction for the deep-sequencing age. Nature methods. 2014;11(4):361-2.
PredictSNP2	PredictSNP2	Deleteriousness of single nucleotide alteration	Detected SNPs	S4-4	[2]		2. Bendl J, Musil M, Štourač J, Zendulka J, Damborský J, Brezovský J. PredictSNP2: A Unified Platform for Accurately Evaluating SNP Effects by Exploiting the Different Characteristics of Variants in Distinct Genomic Regions. PLoS Comput Biol. 2016;12(5):e1004962. doi:10.1371/journal.pcbi.1004962.
	CADD				[3]		3. Kircher M, Witten DM, Jain P, O'Roak BJ, Cooper GM, Shendure J. A general framework for estimating the relative pathogenicity of human genetic variants. Nat Genet. 2014;46(3):310-5. doi:10.1038/ng.2892.
	DANN				[4]		4. Quang D, Chen Y, Xie X. DANN: a deep learning approach for annotating the pathogenicity of genetic variants. Bioinformatics (Oxford, England). 2015;31(5):761-3. doi:10.1093/bioinformatics/btu703.
	FATHMM				[5]		5. Shihab HA, Gough J, Cooper DN, Stenson PD, Barker GL, Edwards KJ et al. Predicting the functional, molecular, and phenotypic consequences of amino acid substitutions using hidden Markov models. Hum Mutat. 2013;34(1):57-65. doi:10.1002/humu.22225.
	FunSeq2				[6]		6. Fu Y, Liu Z, Lou S, Bedford J, Mu XJ, Yip KY et al. FunSeq2: a framework for prioritizing noncoding regulatory variants in cancer. Genome Biol. 2014;15(10):480. doi:10.1186/s13059-014-0480-5.
	GWAVA				[7]		7. Ritchie GR, Dunham I, Zeggini E, Flicek P. Functional annotation of noncoding sequence variants. Nature methods. 2014;11(3):294-6.
ESEfinder3.0		mRNA splicing alteration	Detected variants	S4-5	[8]		8. Cartegni L, Wang J, Zhu Z, Zhang MQ, Krainer AR. ESEfinder: a web resource to identify exonic splicing enhancers. Nucleic acids research. 2003;31(13):3568-71.
Spliceman				S4-6	[9]		9. Lim KH, Fairbrother WG. Spliceman—a computational web server that predicts sequence variations in pre-mRNA splicing. Bioinformatics. 2012;28(7):1031-2.
Spliceman2				NA	[10]		10. Cygan KJ, Sanford CH, Fairbrother WG. Spliceman2: a computational web server that predicts defects in pre-mRNA splicing. Bioinformatics. 2017;33(18):2943-5.
Brain xQTL		Downstream modification	Detected SNPs	S4-7~9	[11]		11. Ng B, White CC, Klein H-U, Sieberts SK, McCabe C, Patrick E et al. An xQTL map integrates the genetic architecture of the human brain's transcriptome and epigenome. Nat Neurosci. 2017;20(10):1418-26. doi:10.1038/nn.4632.
PolymiRTS Database 3.0			Detected variants	NA	[12]		12. Bhattacharya A, Ziebarth JD, Cui Y. PolymiRTS Database 3.0: linking polymorphisms in microRNAs and their target sites with human diseases and biological pathways. Nucleic Acids Research. 2013;42(D1):D86-D91. doi:10.1093/nar/gkt1028.
RegulationSpotter			Detected SNPs	S4-10	[13]		13. Schwarz JM, Hombach D, Köhler S, Cooper DN, Schuelke M, Seelow D. RegulationSpotter: annotation and interpretation of extratranscriptic DNA variants. Nucleic Acids Research. 2019;47(W1):W106-W13. doi:10.1093/nar/gkz327.
FABIAN			Detected SNPs	S4-11	[14]		14. Hombach D, Schwarz JM, Robinson PN, Schuelke M, Seelow D. A systematic, large-scale comparison of transcription factor binding site models. BMC Genomics. 2016;17(1):388. doi:10.1186/s12864-016-2729-8.
S4-3 In-silico analyses of identified variants in PTBP2
dbSNP_ID	Position in PTBP2	Position (GRCH38)	AA alteration1	Prediction2	Overall prediction3	The deleteriousness of single nucleotide exchange4							The putative splicing alteration7				Protein modification alteration13
					MutationTaster2	i/n5	PredictSNP26	CADD	DANN	FATHMM	FunSeq2	GWAVA	j/m8	ESEfinder3.09	Spliceman11	Spliceman212	RegulationSpotter
														(k/5)10
rs190499333	upstream	96721491, T →A	-	No clear effect	NA14	1/5	neutral	neutral	neutral	?16	deleterious	neutral	0/2	0/5	poly (54%)17	NA4	putative changing18
rs182749916	upstream	96721522, C→A	-	No clear effect	NA	1/6	neutral	neutral	neutral	neutral	deleterious	neutral	1/2	2/5	poly (66%)	NA	poly19
rs3748785	upstream	96721527, A→C	-	No clear effect	NA	1/6	neutral	neutral	neutral	neutral	deleterious	neutral	2/2	2/5	pathogenic (73%)	NA	poly
rs3748784	UTR5	96721618, A→G	-	No clear effect	NA	2/6	neutral	neutral	neutral	neutral	deleterious	deleterious	1/2	1/5	poly (68%)	NA	poly
rs370506456	UTR5	96721620, G→A	-	may trigger functional consequence	NA	2/6	neutral	neutral	deleterious	neutral	deleterious	neutral	1/2	5/5	poly (43%)	NA	putative changing
rs3762411	Intron 1-2	96723535, G→A	-	No clear effect	poly15	1/6	neutral	neutral	neutral	neutral	deleterious	neutral	0/3	0/5	poly (54%)	Unlikely to affect splicing	poly
rs531865117	Intron 3-4	96769621, T →C	-	No clear effect	poly	4/4	deleterious	deleterious	deleterious	？	？	deleterious	1/2	0/5	pathogenic (73%)	NA	putative changing
rs139414147	Exon 4	96769734, A→G	p.Gly49Gly	may trigger functional consequence	disease causing	1/6	neutral	neutral	neutral	neutral	neutral	deleterious	1/2	1/5	poly (51%)	NA	putative changing
p.Ala77Ala	Exon 4	96769818, T →C	p. Ala77Ala	may trigger functional consequence	disease causing	2/6	neutral	neutral	neutral	deleterious	neutral	deleterious	2/2	1/5	pathogenic (63%)	NA	putative changing
rs754544644	Intron 5-6	96770869, C→T	-	No clear effect	poly	1/6	neutral	neutral	neutral	neutral	neutral	deleterious	1/2	1/5	poly (62%)	NA	putative changing
rs12727525	Intron 5-6	96771430, T →C	-	No clear effect	poly	0/6	neutral	neutral	neutral	neutral	neutral	neutral	2/2	1/5	pathogenic (70%)	NA	poly
p.Asp195Asp	Exon 6	96777737, T →C	p.Asp195Asp	may trigger functional consequence	disease causing	2/6	neutral	neutral	neutral	deleterious	neutral	deleterious	2/2	1/5	pathogenic (79%)	NA	putative changing
rs75437331	Intron 7-8	96784896, A→G	-	No clear effect	poly	1/6	neutral	neutral	deleterious	neutral	neutral	neutral	1/2	1/5	poly (65%)	NA	putative changing
rs273873	Intron 8-9	96784964, G→T	-	No clear effect	poly	0/6	neutral	neutral	neutral	neutral	neutral	neutral	2/2	1/5	pathogenic (71%)	NA	poly
rs188987764	Intron 9-10	96804959, A→G	-	may trigger functional consequence	disease causing	5/5	deleterious	deleterious	deleterious	deleterious	?	deleterious	1/2	0/5	pathogenic (79%)	NA	putative changing
rs368216434	Intron 9-10	96805034, A→G	-	No clear effect	poly	1/6	neutral	neutral	neutral	neutral	neutral	deleterious	1/2	3/5	poly (60%)	NA	putative changing
rs561340891	Intron 10-11	96806644,del( TTAAT)	-	may trigger functional consequence	disease causing	NA							1/1	3/5	NA	NA	NA
rs6699634	Intron 10-11	96806658, A→C	-	No clear effect	poly	5/5	deleterious	deleterious	deleterious	deleterious	?	deleterious	0/2	0/5	poly (51%)	NA	poly
rs563986850	Intron 10-11	96806806, G→C	-	No clear effect	poly	5/6	deleterious	deleterious	neutral	deleterious	deleterious	deleterious	2/2	1/5	pathogenic (69%)	NA	putative changing
rs6699932	Exon 11	96806900, A→G	p.Leu376Leu	No clear effect	poly	1/6	neutral	neutral	neutral	neutral	neutral	deleterious	3/3	1/5	pathogenic (70%)	Likely to affect splicing	poly
rs756674289	Intron 11-12	96807001, T →C	-	No clear effect	poly	0/6	neutral	neutral	neutral	neutral	neutral	neutral	1/2	1/5	poly (63%)	NA	putative changing
rs41299549	Intron 13-14	96813115, G→C	-	may trigger functional consequence	disease causing	4/5	deleterious	deleterious	neutral	deleterious	？	deleterious	2/3	3/5	pathogenic (69%)	Unlikely to affact splicing	putative changing
rs189827209	Intron 13-14	96813219, T →C	-	No clear effect	poly	1/4	neutral	neutral	neutral	？	？	deleterious	1/2	0/5	pathogenic (80%)	NA	putative changing
rs1336956010	Intron 13-14	96813245, A→C	-	may trigger functional consequence	disease causing	2/5	neutral	deleterious	neutral	?	neutral	deleterious	2/2	2/5	pathogenic (66%)	NA	putative changing
rs273886	Intron 13-14	96813248, G→A	-	No clear effect	poly	2/5	deleterious	deleterious	neutral	？	neutral	deleterious	1/2	2/5	poly (60%)	NA	poly
1AA alteration: the amino acid exchange due to detected variants; 2Prediction: if the detected variant was predicted as functional or structural changing risk factor in at least one sub-predictor for all four evaluating dimensions(Overall prediction, The deteriousness of single nucleotede exchange prediction, the putative splicing alteratio, and protein modification alteration), the variant is cl…
S4-4. MutationTaster2
dbSNP_ID		rs190499333	rs182749916	rs3748785	rs3748784	rs370506456	rs3762411	rs531865117	rs139414147	p.Ala77Ala	rs754544644	rs12727525	p.Asp195Asp	rs75437331	rs273873	rs188987764	rs368216434	rs561340891	rs6699634	rs563986850	rs6699932	rs756674289	rs41299549	rs189827209	rs1336956010	rs273886
Position in PTBP2		upstream	upstream	upstream	UTR5	UTR5	Intron 1-2	Intron 3-4	Exon 4	Exon 4	Intron 5-6	Intron 5-6	Exon 6	Intron 7-8	Intron 8-9	Intron 9-10	Intron 9-10	Intron 10-11	Intron 10-11	Intron 10-11	Exon 11	Intron 11-12	Intron 13-14	Intron 13-14	Intron 13-14	Intron 13-14
Position (GRCH38)		96721491, T →A	96721522, C→A	96721527, A→C	96721618, A→G	96721620, G→A	96723535, G→A	96769621, T →C	96769734, A→G	96769818, T →C	96770869, C→T	96771430, T →C	96777737, T →C	96784896, A→G	96784964, G→T	96804959, A→G	96805034, A→G	96806644,del( TTAAT)	96806658, A→C	96806806, G→C	96806900, A→G	96807001, T →C	96813115, G→C	96813219, T →C	96813245, A→C	96813248, G→A
Exonic function		-	-	-	-	-	-	-	p.Gly49Gly	p. Ala77Ala	-	-	p.Asp195Asp	-	-	-	-	-	-	-	p.Leu376Leu	-	-	-	-
Prediction		Not in PTBP2 transcripts	Not in PTBP2 transcripts	Not in PTBP2 transcripts	Not in PTBP2 transcripts	Not in PTBP2 transcripts	polymorphism	polymorphism	Disease causing	Disease causing	polymorphism	polymorphism	Disease causing	polymorphism	polymorphism	Disease causing	polymorphism	Disease causing	polymorphism	polymorphism	polymorphism	polymorphism	Disease causing	polymorphism	Disease causing	polymorphism
Summary							homozygous in TGP or ExAC; protein features (might be) affected;splice site changes	heterozygous in TGP or ExAC; protein features (might be) affected;splice site changes	heterozygous in TGP or ExAC; protein features (might be) affected;splice site changes	protein features (might be) affected;splice site changes	protein features (might be) affected;splice site changes	homozygous in TGP or ExAC; protein features (might be) affected;splice site changes	NA	heterozygous in TGP or ExAC; protein features (might be) affected;splice site changes	homorozygous in TGP or ExAC; protein features (might be) affected;splice site changes	protein features (might be) affected;splice site changes	heterozygous in TGP or ExAC; protein features (might be) affected;splice site changes	protein features (might be) affected;splice site changes	homozygous in TGP or ExAC; protein features (might be) affected;splice site changes	protein features (might be) affected;splice site changes	homozygous in TGP or ExAC	protein features (might be) affected;splice site changes	heterozygous in TGP or ExAC; protein features (might be) affected;splice site changes	heterozygous in TGP or ExAC	protein features (might be) affected;splice site changes	homozygous in TGP or ExAC
PhyloP	(flanking)						0.625	2.26	6.311	4.555	-0.387	-0.292	5.218	0.689	-0.193	0.805	-0.264	3.024	5.737	1.207	4.703	-1.062	0.87	0.605	0.839	2.684
							-0.734	0.917	0.936	0.119	0.119	0.092	0.557	-0.385	0.043	1221	-0.701	1.529,3.106,1.328,2.332,2.987	2.255	0.728	0.051	-0.551	0.16	1.251	-0.03	-0.266
	(flanking)						-0.411	0.917	5.683	2.056	0.407	-0.194	11.841	-0.497	-0.123	3.61	0.331	2.851	2.212	0.129	4.703	0.282	0.954	0.155	2.61	0.427
PhastCons	(flanking)						0.001	0.045	1	1	0	0.001	1	0.005	0	0.999	0	1	1	0.45	1	0	0.997	0.011	0.084	0.719
							0	0.045	1	0.995	0	0	1	0	0	1	0	1,1,1,1,1	1	0.251	0.992	0	0.993	0.019	0.115	0.379
	(flanking)						0.001	0.036	1	1	0.003	0	1	0	0	1	0	1	1	0.199	1	0	0.997	0.011	0.717	0.944
Protein features	27 Phosphoserine						might get lost (downstream of altered splice site)	NA	NA	NA	NA	NA	NA	NA	NA	NA	NA	NA	NA	NA	NA	NA	NA	NA	NA	NA
	59-65 Strand						might get lost (downstream of altered splice site)	might get lost (downstream of altered splice site)	might get lost (downstream of altered splice site)
	59-133 RRM1						might get lost (downstream of altered splice site)	might get lost (downstream of altered splice site)	might get lost (downstream of altered splice site)	might get lost (downstream of altered splice site)
	72-77 Helix						might get lost (downstream of altered splice site)	might get lost (downstream of altered splice site)	might get lost (downstream of altered splice site)	might get lost (downstream of altered splice site)
	78-82 Turn						might get lost (downstream of altered splice site)	might get lost (downstream of altered splice site)	might get lost (downstream of altered splice site)	might get lost (downstream of altered splice site)
	85-91 Strand						might get lost (downstream of altered splice site)	might get lost (downstream of altered splice site)	might get lost (downstream of altered splice site)	might get lost (downstream of altered splice site)
	92-95 Turn						might get lost (downstream of altered splice site)	might get lost (downstream of altered splice site)	might get lost (downstream of altered splice site)	might get lost (downstream of altered splice site)
	96-103 Strand						might get lost (downstream of altered splice site)	might get lost (downstream of altered splice site)	might get lost (downstream of altered splice site)	might get lost (downstream of altered splice site)
	104-116 Helix						might get lost (downstream of altered splice site)	might get lost (downstream of altered splice site)	might get lost (downstream of altered splice site)	might get lost (downstream of altered splice site)
	127-130 Strand						might get lost (downstream of altered splice site)	might get lost (downstream of altered splice site)	might get lost (downstream of altered splice site)	might get lost (downstream of altered splice site)
	181-257 RRM2						might get lost (downstream of altered splice site)	might get lost (downstream of altered splice site)	might get lost (downstream of altered splice site)	might get lost (downstream of altered splice site)	might get lost (downstream of altered splice site)	might get lost (downstream of altered splice site)		might get lost (downstream of altered splice site)	might get lost (downstream of altered splice site)
	308 Phosphoserine						might get lost (downstream of altered splice site)	might get lost (downstream of altered splice site)	might get lost (downstream of altered splice site)	might get lost (downstream of altered splice site)	might get lost (downstream of altered splice site)	might get lost (downstream of altered splice site)		might get lost (downstream of altered splice site)	might get lost (downstream of altered splice site)
	315-324 COMPBIAS_PloyA						might get lost (downstream of altered splice site)	might get lost (downstream of altered splice site)	might get lost (downstream of altered splice site)	might get lost (downstream of altered splice site)	might get lost (downstream of altered splice site)	might get lost (downstream of altered splice site)		might get lost (downstream of altered splice site)	might get lost (downstream of altered splice site)
	338-412 RRM3						might get lost (downstream of altered splice site)	might get lost (downstream of altered splice site)	might get lost (downstream of altered splice site)	might get lost (downstream of altered splice site)	might get lost (downstream of altered splice site)	might get lost (downstream of altered splice site)		might get lost (downstream of altered splice site)	might get lost (downstream of altered splice site)	might get lost (downstream of altered splice site)	might get lost (downstream of altered splice site)	might get lost (downstream of altered splice site)				might get lost (downstream of altered splice site)
	455-529 RRM4						might get lost (downstream of altered splice site)	might get lost (downstream of altered splice site)	might get lost (downstream of altered splice site)	might get lost (downstream of altered splice site)	might get lost (downstream of altered splice site)	might get lost (downstream of altered splice site)		might get lost (downstream of altered splice site)	might get lost (downstream of altered splice site)	might get lost (downstream of altered splice site)	might get lost (downstream of altered splice site)	might get lost (downstream of altered splice site)				might get lost (downstream of altered splice site)
S4-5. PredictSNP2
dbSNP_ID	Position in PTBP2	Position （GRCH38)	Exonic function	PredictSNP2			CADD			DANN			FATHMM			FunSeq2			GWAVA
				Prediction:	Score:	Exp. accuracy:	Prediction:	Score:	Exp. accuracy:	Prediction:	Score:	Exp. accuracy:	Prediction:	Score:	Exp. accuracy:	Prediction:	Score:	Exp. accuracy:	Prediction:	Score:	Exp. accuracy:
rs190499333	upstream	96721491, T →A	-	neutral	-0.3969	0.74	neutral	7.059	0.76	neutral	0.7412	0.62	?	0.27	0.48	deleterious	1.0237	0.68	neutral	0.38	0.58
rs182749916	upstream	96721522, C→A	-	neutral	-1	0.88	neutral	3.097	0.81	neutral	0.3219	0.8	neutral	0.217	0.75	deleterious	2.0155	0.67	neutral	0.43	0.53
rs3748785	upstream	96721527, A→C	-	neutral	-1	0.88	neutral	7.051	0.76	neutral	0.5762	0.79	neutral	0.1274	0.87	deleterious	2.632	0.67	neutral	0.45	0.53
rs3748784	UTR5	96721618, A→G	-	neutral	-1	0.88	neutral	8.487	0.76	neutral	0.4147	0.82	neutral	0.1153	0.85	deleterious	2.9643	0.67	deleterious	0.47	0.64
rs370506456	UTR5	96721620, G→A		neutral	-0.1883	0.73	neutral	7.36	0.76	deleterious	0.9593	1	neutral	0.2191	0.75	deleterious	2.9924	0.67	neutral	0.45	0.53
rs3762411	intronic	96723535, G→A		neutral	-1	0.88	neutral	6.023	0.78	neutral	0.3677	0.8	neutral	0.113	0.85	deleterious	1.3946	0.64	neutral	0.35	0.65
rs531865117	intronic	96769621, T →C		deleterious	1	0.97	deleterious	10.26	0.67	deleterious	0.9176	0.89	？	0.3104	0.48	？	0.8492	0.45	deleterious	0.5	0.64
rs139414147	exonic	96769734, A→G	p.Gly49Gly	neutral	-1	0.96	neutral	9.842	0.91	neutral	0.7267	0.93	neutral	0.6978	0.69	neutral	0	0.93	deleterious	0.64	0.68
novol	exonic	96769818, T →C	p. Ala77Ala	neutral	-0.5866	0.93	neutral	6.481	0.93	neutral	0.6862	0.94	deleterious	0.8044	0.57	neutral	0	0.93	deleterious	0.6	0.64
rs754544644	intronic	96770869, C→T	-	neutral	-1	0.88	neutral	4.555	0.76	neutral	0.4867	0.88	neutral	0.1576	0.85	neutral	0.2265	0.83	deleterious	0.5	0.64
rs12727525	intronic	96771430, T →C	-	neutral	-1	0.88	neutral	2.105	0.83	neutral	0.4808	0.86	neutral	0.1304	0.87	neutral	0.2265	0.83	neutral	0.45	0.53
Novel	exonic	96777737, T →C	p.Asp195Asp	neutral	-0.5449	0.93	neutral	5.817	0.92	neutral	0.5885	0.97	deleterious	0.8876	0.68	neutral	0	0.93	deleterious	0.59	0.59
rs75437331	intronic	96784896, A→G	-	neutral	-0.4301	0.77	neutral	7.832	0.76	deleterious	0.8255	0.56	neutral	0.1519	0.91	neutral	0.2265	0.83	neutral	0.29	0.7
rs273873	intronic	96784964, G→T	-	neutral	-1	0.88	neutral	0.881	0.86	neutral	0.3445	0.8	neutral	0.1699	0.89	neutral	0.2265	0.83	neutral	0.39	0.56
rs368216434	intronic	96804959, A→G	-	neutral	-1	0.88	neutral	0.592	0.86	neutral	0.4852	0.86	neutral	0.1986	0.75	neutral	0.2265	0.83	deleterious	0.59	0.84
rs188987764	intronic	96805034, A→G	-	deleterious	1	0.97	deleterious	18.72	0.96	deleterious	0.8863	0.78	deleterious	0.977	0.94	?	0.8492	0.45	deleterious	0.69	0.86
rs6699634	intronic	96806658, A→C	-	deleterious	1	0.97	deleterious	16.74	0.93	deleterious	0.8822	0.78	deleterious	0.9845	0.98	?	0.8492	0.45	deleterious	0.65	0.82
rs563986850	intronic	96806806, G→C	-	deleterious	0.3841	0.91	deleterious	11.62	0.69	neutral	0.707	0.62	deleterious	0.5612	0.62	deleterious	1.8321	0.64	deleterious	0.76	0.86
rs6699932	exonic	96806900, A→G	p.Leu376Leu	neutral	-1	0.96	neutral	7.401	0.91	neutral	0.791	0.89	neutral	0.4654	0.72	neutral	0	0.93	deleterious	0.52	0.58
rs756674289	intronic	96807001, T →C	-	neutral	-1	0.88	neutral	4.872	0.8	neutral	0.7501	0.62	neutral	0.2281	0.75	neutral	0.2265	0.83	neutral	0.41	0.53
rs41299549	intronic	96813115, G→C	-	deleterious	0.5418	0.91	deleterious	17.71	0.96	neutral	0.7018	0.62	deleterious	0.9668	0.92	？	0.8492	0.45	deleterious	0.59	0.84
rs189827209	intronic	96813219, T →C		neutral	-0.4094	0.74	neutral	7.058	0.76	neutral	0.6355	0.67	？	0.321	0.48	？	0.8492	0.45	deleterious	0.55	0.8
rs1336956010	intronic	96813245, A→C		neutral	0.266	0.73	deleterious	9.368	0.67	neutral	0.5393	0.82	?	0.376	0.48	neutral	0.2265	0.83	deleterious	0.62	0.82
rs273886	rs273886	96813248, G→A		deleterious	0.3359	0.91	deleterious	11.43	0.67	neutral	0.6345	0.67	？	0.3699	0.48	neutral	0.2265	0.83	deleterious	0.56	0.8
S4-6. ESEfinder 3.0 (putative changed ESEs in red color)
dbSNP_ID	In n/5 putative ESE	Genotypes	SRSF1			SRSF1 (IgM-BRCA1)			SRSF2			SRSF5			SRSF6
			threshold: 1.956			threshold: 1.867			threshold: 2.383			threshold: 2.67			threshold: 2.676
	n		Position	Site	Score	Position	Site	Score	Position	Site	Score	Position	Site	Score	Position	Site	Score
rs190499333	0	WT	32 (-10)	GGGAGGT	3.36097	9 (-33)	CAGAGAG	2.59669	25 (-17)	AGCTGTTG	1.84205	1 (-41)	AGTCAGG	3.40596	18 (-24)	TGTGGA	3.40507
		MUT	32 (-10)	GGGAGGT	3.36097	9 (-33)	CAGAGAG	2.59669	25 (-17)	AGCTGTTG	1.84205	1 (-41)	AGTCAGG	3.40596	18 (-24)	TGaGGA	2.8171
rs182749916	2	WT	2 (-40)	GGGAGGT	3.36097	15 (-27)	CCCACGC	3.29648	19 (-23)	CGCCCCCA	3.32881	24 (-18)	CCACAAG	5.39988	17 (-25)	CACGCC	2.09126
		MUT	15 (-27)	CCCACGa	4.86363	15 (-27)	CCCACGa	4.72087	20 (-22)	GaCCCCAC	2.80753	24 (-18)	CCACAAG	5.39988	17 (-25)	CACGaC	2.09126
rs3748785	2	WT	20 (-22)	CACAAGG	3.33858	10 (-32)	CCCACGC	3.29648	14 (-28)	CGCCCCCA	3.32881	19 (-23)	CCACAAG	5.39988	12 (-30)	CACGCC	2.09126
		MUT	10 (-32)	CCCACGC	2.65699	10 (-32)	CCCACGC	3.29648	2 (-40)	GTGTCCCA	2.17123	19 (-23)	CCcCAAG	3.00433	12 (-30)	CACGCC	2.09126
rs3748784	1	WT	27 (-15)	CGGAGGA	5.29152	27 (-15)	CGGAGGA	5.10994	13 (-29)	GGCGCGCG	2.19377	8 (-34)	AGAAAGG	2.88421	25 (-17)	CGCGGA	4.12602
		MUT	27 (-15)	CGGAGGA	5.29152	27 (-15)	CGGAGGA	5.10994	13 (-29)	GGCGCGCG	2.19377	8 (-34)	AGAAAGG	2.88421	17 (-25)	CGCGgA	4.12602
rs370506456	5	WT	25 (-17)	CGGAGGA	5.29152	25 (-17)	CGGAGGA	5.10994	11 (-31)	GGCGCGCG	2.19377	6 (-36)	AGAAAGG	2.88421	23 (-19)	CGCGGA	4.12602
		MUT	27 (-15)	CGGAGGA	5.29152	27 (-15)	CGGAGGA	5.10994	13 (-29)	GGCGCGCG	2.19377	8 (-34)	AGAAAGG	2.88421	25 (-17)	CGCGGA	4.12602
rs3762411	0	WT	14 (-28)	AACAGGA	3.47979	14 (-28)	AACAGGA	2.05723	2 (-40)	GATTAGAA	2.4303	13 (-29)	TAACAGG	4.05769	30 (-12)	TACTTA	2.85801
		MUT	14 (-28)	AACAGGA	3.47979	14 (-28)	AACAGGA	2.05723	2 (-40)	GATTAGAA	2.4303	13 (-29)	TAACAGG	4.05769	30 (-12)	TACTTA	2.85801
rs531865117	0	WT	35 (-7)	CACAAAT	1.13438	35 (-7)	CACAAAT	1.47925	18 (-24)	AATTTGTA	1.41451	32 (-10)	TTACACA	3.32499	33 (-9)	TACACA	1.94811
		MUT	35 (-7)	CACAAAT	1.13438	35 (-7)	CACAAAT	1.47925	18 (-24)	AATcTGTA	1.64536	32 (-10)	TTACACA	3.32499	33 (-9)	TACACA	1.94811
rs139414147	1	WT	20 (-22)	GAGAAGA	2.24182	15 (-27)	TAAAGGA	0.32291	33 (-9)	GGATGGTG	3.39715	14 (-28)	TTAAAGG	4.44332	30 (-12)	AATGGA	0.90964
		MUT	20 (-22)	GgGAAGA	1.7946	20 (-22)	GgGAAGA	0.50535	33 (-9)	GGATGGTG	3.39715	14 (-28)	TTAAAGG	4.44332	30 (-12)	AATGGA	0.90964
p.Ala77Ala	1	WT	15 (-40)	CTGAAGT	2.34337	15 (-40)	CTGAAGT	2.44638	19 (-36)	AGTTATTG	1.69838	21 (-34)	TTATTGC	2.53935	7 (-48)	aACAGA	1.85267
		MUT	8 (-40)	CTGAAGT	2.34337	8 (-40)	CTGAAGT	2.44638	12 (-36)	AGTTATTG	1.69838	14 (-34)	TTATTGC	2.53935	18 (-30)	TGCcTT	1.27083
rs754544644	1	WT	13 (-29)	TGTAGGT	-0.07599	35 (-7)	CCTAGAA	0.66443	33 (-9)	GGCCTAGA	1.64572	11 (-31)	TGTGTAG	1.9177	19 (-23)	TACATA	4.55332
		MUT	13 (-29)	TGTAGGT	-0.07599	35 (-7)	CCTAGAA	0.66443	33 (-9)	GGCCTAGA	1.64572	11 (-31)	TGTGTAG	1.9177	11 (-31)	TGTGTA	4.21894
rs12727525	1	WT	35 (-7)	GTCAGTA	1.16511	17 (-25)	CTAATGA	1.39284	28 (-14)	TTTCTCTG	2.42617	11 (-31)	TTAAAAC	3.03286	32 (-10)	TCTGTC	2.28021
		MUT	17 (-25)	CTAAcGA	3.15655	17 (-25)	CTAAcGA	3.20463	28 (-14)	TTTCTCTG	2.42617	11 (-31)	TTAAAAC	3.03286	32 (-10)	TCTGTC	2.28021
p.Asp195Asp	1	WT	14 (-28)	CACTTGA	1.61449	14 (-28)	CACTTGA	1.92856	3 (-39)	CTACCCTG	2.76478	25 (-17)	CTTCACC	3.46012	31 (-11)	CAAGTA	2.19157
		MUT	17 (-25)	TTGAcGT	1.91661	14 (-28)	CACTTGA	1.92856	3 (-39)	CTACCCTG	2.76478	25 (-17)	CTTCACC	3.46012	31 (-11)	CAAGTA	2.19157
rs75437331	1	WT	26 (-16)	CAGCTGG	2.0988	26 (-16)	CAGCTGG	2.36668	32 (-10)	GAACAGCA	2.59806	17 (-25)	ATACATG	2.94018	18 (-24)	TACATG	3.15525
		MUT	26 (-16)	CAGCTGG	2.0988	26 (-16)	CAGCTGG	2.36668	32 (-10)	GAACAGCA	2.59806	23 (-19)	GGACAGC	2.15588	18 (-24)	TACgTG	3.76391
rs273873	1	WT	33 (-9)	TTGAGTT	-0.80754	1 (-41)	TCCTGGT	-0.48036	16 (-26)	AGTTCGAG	1.96139	11 (-31)	TTTTAAG	2.01261	34 (-8)	TGAGTT	1.43514
		MUT	33 (-9)	TTGAGTT	-0.80754	1 (-41)	TCCTGGT	-0.48036	8 (-34)	AGCTTTTA	1.53059	11 (-31)	TTTTAAG	2.01261	34 (-8)	TGAGTT	1.43514
rs188987764	0	WT	2 (-40)	TGCACTT	0.71811	2 (-40)	TGCACTT	0.82308	34 (-8)	AGTCAAAG	1.35833	29 (-13)	TCATTAG	3.12622	20 (-22)	TATGTA	3.61028
		MUT	2 (-40)	TGCACTT	0.71811	2 (-40)	TGCACTT	0.82308	34 (-8)	AGTCAAAG	1.35833	29 (-13)	TCATTAG	3.12622	20 (-22)	TgTGTA	4.21894
rs368216434	3	WT	18 (-24)	CTAATGT	0.27958	18 (-24)	CTAATGT	1.16515	1 (-41)	GGTTAGTA	3.81426	33 (-9)	TAACTCC	2.66371	22 (-20)	TGTTTA	1.91497
		MUT	16 (-26)	CTCTAgT	0.13873	16 (-26)	CTCTAgT	1.16708	1 (-41)	GGTTAGTA	3.81426	15 (-27)	TCTCTAg	4.46357	22 (-20)	TGTTTA	1.91497
rs561340891	3	WT	47 (-20)	TTGAGGG	0.93895	38 (-29)	CACATAG	1.3741	17 (-50)	GGTCTTTA	2.94457	46 (-21)	TTTGAGG	3.24075	12 (-55)	TGCATG	3.76391
		MUT	42 (-20)	TTGAGGG	0.93895	33 (-29)	CACATAG	1.3741	17 (-45)	GGTCttta	2.94457	41 (-21)	TTTGAGG	3.24075	12 (-50)	TGCATG	3.76391
rs6699634	0	WT	27 (-20)	TTGAGGG	0.93895	18 (-29)	CACATAG	1.3741	33 (-14)	GTTTATCA	1.70844	26 (-21)	TTTGAGG	3.24075	18 (-29)	CACATA	3.72257
		MUT	27 (-20)	TTGAGGG	0.93895	18 (-29)	CACcTAG	0.96829	33 (-14)	GTTTATCA	1.70844	26 (-21)	TTTGAGG	3.24075	18 (-29)	CACcTA	2.02726
rs563986850	1	WT	30 (-12)	CACATAA	1.48762	30 (-12)	CACATAA	1.80947	24 (-18)	GACTTCCA	4.00639	23 (-19)	TGACTTC	2.39195	30 (-12)	CACATA	3.72257
		MUT	30 (-12)	CACATAA	1.48762	30 (-12)	CACATAA	1.80947	24 (-18)	GACTTCCA	4.00639	23 (-19)	TGACTTC	2.39195	19 (-23)	TAcGTG	3.76391
rs6699932	1	WT	4 (-38)	CAGCGTG	1.89838	4 (-38)	CAGCGTG	2.42723	33 (-9)	AGACAGCG	1.65674	33 (-9)	AGACAGC	3.6106	2 (-40)	TGCAGC	4.71335
		MUT	4 (-38)	CAGCGTG	1.89838	4 (-38)	CAGCGTG	2.42723	21 (-21)	gTACAATA	2.59419	33 (-9)	AGACAGC	3.6106	2 (-40)	TGCAGC	4.71335
rs756674289	1	WT	10 (-32)	TTCACTT	0.04281	17 (-25)	CTGCTTT	0.59979	12 (-30)	CACTTCTG	3.07221	14 (-28)	CTTCTGC	3.52001	28 (-14)	TGCATA	5.16198
		MUT	17 (-25)	CTGCcTT	1.75352	17 (-25)	CTGCcTT	2.41158	12 (-30)	CACTTCTG	3.07221	14 (-28)	CTTCTGC	3.52001	28 (-14)	TGCATA	5.16198
rs41299549	3	WT	9 (-33)	TTCAGTA	-0.20807	22 (-20)	CTTCCTT	0.72399	21 (-21)	GCTTCCTT	1.35564	8 (-34)	TTTCAGT	2.58334	20 (-22)	AGCTTC	1.94513
		MUT	18 (-24)	CAAcCTT	0.81226	18 (-24)	CAAcCTT	1.45908	8 (-34)	TTTCAGTA	1.34779	8 (-34)	TTTCAGT	2.58334	10 (-32)	TCAGTA	1.327
rs189827209	0	WT	26 (-16)	AGCCCTT	0.16986	26 (-16)	AGCCCTT	0.38658	3 (-39)	GGCCAAAA	3.22944	10 (-32)	ATTCAAG	3.34762	13 (-29)	CAAGTA	2.19157
		MUT	26 (-16)	AGCCCTT	0.16986	26 (-16)	AGCCCTT	0.38658	3 (-39)	GGCCAAAA	3.22944	10 (-32)	ATTCAAG	3.34762	13 (-29)	CAAGTA	2.19157
rs1336956010	2	WT	17 (-24)	ATGAAGT	-0.16182	4 (-37)	CTTTCTA	-0.30307	24 (-17)	GTCTAATT	1.56376	5 (-36)	TTTCTAA	1.76978	21 (-20)	AGTGTC	2.69741
		MUT	17 (-24)	ATGAcGT	2.36191	17 (-24)	ATGAcGT	1.22494	15 (-26)	GTATGAcG	1.74354	5 (-36)	TTTCTAA	1.76978	21 (-20)	cGTGTC	3.75343
rs273886	2	WT	14 (-28)	ATGAAGT	-0.16182	1 (-41)	CTTTCTA	-0.30307	21 (-21)	GTCTAATT	1.56376	2 (-40)	TTTCTAA	1.76978	18 (-24)	AGTGTC	2.69741
		MUT	14 (-28)	ATGAAGT	-0.16182	1 (-41)	CTTTCTA	-0.30307	7 (-35)	AATTTGTA	1.41451	2 (-40)	TTTCTAA	1.76978	11 (-31)	TGTATG	2.21221
S4-7. Spliceman
dbSNP_ID	Point mutation	Wildtype (wt)	Mutation (mt)	L1 distance	Ranking (L1)
rs190499333	gagtg(t/a)ggaga	agtgtg	agtgag	32319	54%
rs182749916	ccacg(c/a)cccca	ccccca	acccca	34652	66%
rs3748785	ccccc(a/c)caagg	ccccca	cccccc	36132	73%
rs3748784	gcgcg(a/g)aggcg	gaaggc	ggaggc	35035	68%
rs370506456	gcgaa(g/a)gcgcg	ggcgcg	agcgcg	30203	43%
rs3762411	cagga(g/a)gttga	caggag	caggaa	32769	56%
rs531865117	gaaat(t/c)tgtag	aaattt	aaatct	36079	73%
rs139414147	aaagg(a/g)gaaga	gagaag	gggaag	31780	51%
Ala76Ala	attgc(t/c)ttagg	tgcttt	tgcctt	34056	63%
rs754544644	aggta(c/t)ataaa	cataaa	tataaa	33942	62%
rs12727525	actaa(t/c)gatat	aatgat	aacgat	35470	70%
Asp194Asp	cttga(t/c)gttct	tgttct	cgttct	37184	79%
rs75437331	aatac(a/g)tggac	aataca	aatacg	34590	65%
rs273873	agttc(g/t)agttt	ttcgag	ttctag	35667	71%
rs188987764	ttttt(a/g)tgtac	ttttta	tttttg	37360	79%
rs368216434	ctcta(a/g)tgttt	aatgtt	agtgtt	33533	60%
rs6699634	ttcac(a/c)tagct	ttcaca	ttcacc	31857	51%
rs563986850	cttta(g/c)gtgac	aggtga	acgtga	35389	69%
rs6699932	atttt(a/g)tacaa	atttta	attttg	35569	70%
rs756674289	tctgc(t/c)ttcaa	tttcaa	cttcaa	34194	63%
rs41299549	agcaa(g/c)cttcc	gcttcc	ccttcc	35304	69%
rs189827209	gtatt(t/c)aataa	tttaat	ttcaat	37438	80%
rs1336956010	tatga(a/c)gtgtc	atgaag	atgacg	34698	66%
rs273886	gaagt(g/a)tctaa	gtgtct	gtatct	33520	60%
S4-8. Detected variants looked up in xQTL_DNA methylation putative alteration.
dbSNP_ID	Position in PTBP2	Position （GRCH38)	AA alteration1	dbSNP_ID	SNPchromosome	SNPpos(GRCH37)	A12	A23	featureName4	featurePositionStart (GRCH37)	beta5	se6	t7	P8
rs190499333	upstream	96721491, T →A	-	NA
rs182749916	upstream	96721522, C→A	-	NA
rs3748785	upstream	96721527, A→C	-	rs3748785	1	97187083	A	C	cg03080561	97187140	-0.0279149	0.0429766	-0.649538	0.516267
				rs3748785	1	97187083	A	C	cg04185893	97187305	-0.0378948	0.0429625	-0.882045	0.378144
				rs3748785	1	97187083	A	C	cg04884046	97187411	0.00347685	0.0429931	0.0808699	0.935575
				rs3748785	1	97187083	A	C	cg08462292	97188168	0.0197221	0.042985	0.458814	0.646552
				rs3748785	1	97187083	A	C	cg08858464	97183500	-0.0117749	0.0429904	-0.273897	0.784268
				rs3748785	1	97187083	A	C	cg16119505	97186464	0.134967	0.0426	3.16825	0.00162023
				rs3748785	1	97187083	A	C	cg16366349	97187803	-0.0238634	0.0429811	-0.555208	0.578982
				rs3748785	1	97187083	A	C	cg16731488	97186897	-0.0511625	0.042937	-1.19157	0.233953
				rs3748785	1	97187083	A	C	cg17985656	97186397	-0.0274726	0.0429771	-0.639237	0.522939
				rs3748785	1	97187083	A	C	cg21451265	97187319	0.0133895	0.0429895	0.311461	0.75557
				rs3748785	1	97187083	A	C	cg23954953	97187154	-0.035004	0.042967	-0.814671	0.415619
				rs3748785	1	97187083	A	C	cg24329521	97187516	-0.00838373	0.0429918	-0.195008	0.84546
rs3748784	UTR5	96721618, A→G	-	rs3748784	1	97187174	A	G	cg03080561	97187140	-0.0305143	0.0429733	-0.710075	0.477964
				rs3748784	1	97187174	A	G	cg04185893	97187305	-0.0293703	0.0429748	-0.68343	0.494628
				rs3748784	1	97187174	A	G	cg04884046	97187411	0.0295913	0.0429745	0.688577	0.491385
				rs3748784	1	97187174	A	G	cg08462292	97188168	-0.00699567	0.0429923	-0.162719	0.8708
				rs3748784	1	97187174	A	G	cg08858464	97183500	0.0331345	0.0429698	0.771113	0.440976
				rs3748784	1	97187174	A	G	cg16119505	97186464	0.1854	0.042248	4.38838	1.37349e-05
				rs3748784	1	97187174	A	G	cg16366349	97187803	-0.0272176	0.0429774	-0.6333	0.526805
				rs3748784	1	97187174	A	G	cg16731488	97186897	0.0583641	0.0429201	1.35983	0.174449
				rs3748784	1	97187174	A	G	cg17985656	97186397	-0.0471927	0.0429455	-1.0989	0.272301
				rs3748784	1	97187174	A	G	cg21451265	97187319	-0.00449	0.0429929	-0.104436	0.916862
				rs3748784	1	97187174	A	G	cg23954953	97187154	0.0429114	0.0429538	0.999015	0.318234
				rs3748784	1	97187174	A	G	cg24329521	97187516	0.0247716	0.0429802	0.576349	0.564619
rs370506456	UTR5	96721620, G→A	-	NA
rs3762411	Intron 1-2	96723535, G→A	-	rs3762411	1	97189091	G	A	cg03080561	97187140	-0.0404326	0.0429582	-0.941209	0.347018
				rs3762411	1	97189091	G	A	cg04185893	97187305	-0.0279946	0.0429765	-0.651392	0.51507
				rs3762411	1	97189091	G	A	cg04884046	97187411	0.0248845	0.04298	0.578978	0.562845
				rs3762411	1	97189091	G	A	cg08462292	97188168	-0.00645874	0.0429925	-0.15023	0.880639
				rs3762411	1	97189091	G	A	cg08858464	97183500	0.0309092	0.0429728	0.719273	0.472283
				rs3762411	1	97189091	G	A	cg16119505	97186464	0.166902	0.0423903	3.93728	9.31789e-05
				rs3762411	1	97189091	G	A	cg16366349	97187803	-0.0364574	0.0429648	-0.848543	0.396511
				rs3762411	1	97189091	G	A	cg16731488	97186897	0.0529453	0.0429331	1.23321	0.218034
				rs3762411	1	97189091	G	A	cg17985656	97186397	-0.0289015	0.0429754	-0.672512	0.501545
				rs3762411	1	97189091	G	A	cg21451265	97187319	-0.0120906	0.0429902	-0.281241	0.778633
				rs3762411	1	97189091	G	A	cg23954953	97187154	0.037494	0.0429631	0.872703	0.383212
				rs3762411	1	97189091	G	A	cg24329521	97187516	0.0250734	0.0429798	0.583376	0.559883
rs531865117	Intron 3-4	96769621, T →C	-	rs531865117	1	97235177	C	T	cg01606770	97279796	0.0631694	0.0429075	1.47222	0.141542
				rs531865117	1	97235177	C	T	cg03080561	97187140	0.000745052	0.0429933	0.0173295	0.98618
				rs531865117	1	97235177	C	T	cg04185893	97187305	0.044933	0.0429499	1.04617	0.295949
				rs531865117	1	97235177	C	T	cg04884046	97187411	-0.00347518	0.0429931	-0.0808311	0.935606
				rs531865117	1	97235177	C	T	cg08462292	97188168	-0.0757705	0.0428698	-1.76746	0.0777154
				rs531865117	1	97235177	C	T	cg16119505	97186464	0.0886774	0.042824	2.07074	0.0388566
				rs531865117	1	97235177	C	T	cg16366349	97187803	-0.018585	0.0429859	-0.43235	0.665659
				rs531865117	1	97235177	C	T	cg16731488	97186897	0.0312074	0.0429724	0.726219	0.468019
				rs531865117	1	97235177	C	T	cg17985656	97186397	-0.0189622	0.0429856	-0.44113	0.659295
				rs531865117	1	97235177	C	T	cg21451265	97187319	0.011567	0.0429905	0.269061	0.787986
				rs531865117	1	97235177	C	T	cg23954953	97187154	0.062221	0.04291	1.45003	0.147629
				rs531865117	1	97235177	C	T	cg24329521	97187516	-0.0154207	0.0429882	-0.35872	0.719944
rs139414147	Exon 4	96769734, A→G	p.Gly49Gly	NA
p.Ala77Ala	Exon 4	96769818, T →C	p. Ala77Ala	NA
rs754544644	Intron 5-6	96770869, C→T	-	NA
rs12727525	Intron 5-6	96771430, T →C	-	rs12727525	1	97236986	C	T	cg01606770	97279796	0.0750174	0.0428722	1.74979	0.0807213
				rs12727525	1	97236986	C	T	cg03080561	97187140	0.0470205	0.0429458	1.09488	0.274056
				rs12727525	1	97236986	C	T	cg04185893	97187305	0.0703684	0.0428868	1.64079	0.101421
				rs12727525	1	97236986	C	T	cg04884046	97187411	-0.015311	0.0429883	-0.356167	0.721855
				rs12727525	1	97236986	C	T	cg08462292	97188168	-0.0417855	0.0429558	-0.972755	0.33111
				rs12727525	1	97236986	C	T	cg16366349	97187803	-0.0225306	0.0429824	-0.524181	0.600368
				rs12727525	1	97236986	C	T	cg21451265	97187319	0.0255266	0.0429793	0.593927	0.552809
				rs12727525	1	97236986	C	T	cg23954953	97187154	-0.0566187	0.0429244	-1.31903	0.187716
				rs12727525	1	97236986	C	T	cg24329521	97187516	0.0145726	0.0429888	0.338986	0.734752
p.Asp195Asp	Exon 6	96777737, T →C	p.Asp195Asp	NA
rs75437331	Intron 7-8	96784896, A→G	-	rs75437331	1	97250452	G	A	cg01606770	97279796	0.0447263	0.0429503	1.04135	0.298179
rs273873	Intron 8-9	96784964, G→T	-	rs273873	1	97250520	T	G	cg01606770	97279796	0.0750174	0.0428722	1.74979	0.0807213
rs188987764	Intron 9-10	96804959, A→G	-	NA
rs368216434	Intron 9-10	96805034, A→G	-	NA
rs561340891	Intron 10-11	96806644,del( TTAAT)	-	NA
rs6699634	Intron 10-11	96806658, A→C	-	NA
rs563986850	Intron 10-11	96806806, G→C	-	NA
rs6699932	Exon 11	96806900, A→G	p.Leu376Leu	rs6699932	1	97272456	G	A	cg01606770	97279796	0.0315435	0.042972	0.734049	0.463237
				rs6699932	1	97272456	G	A	cg26336118	97303097	0.0775522	0.0428639	1.80927	0.0709644
rs756674289	Intron 11-12	96807001, T →C	-	NA
rs41299549	Intron 13-14	96813115, G→C	-	rs41299549	1	97278671	C	G	cg01606770	97279796	0.0487163	0.0429423	1.13446	0.257105
				rs41299549	1	97278671	C	G	cg26336118	97303097	-0.00638965	0.0429925	-0.148622	0.881907
rs189827209	Intron 13-14	96813219, T →C	-	NA
rs1336956010	Intron 13-14	96813245, A→C	-	NA
rs273886	Intron 13-14	96813248, G→A	-	rs273886	1	97278804	G	A	cg01606770	97279796	-0.0885255	0.0428246	-2.06717	0.0391935
				rs273886	1	97278804	G	A	cg26336118	97303097	0.00659744	0.0429924	0.153456	0.878096
1AA alteration: the amino acid exchange due to detected variants; 2A1: reference allele; 3A2: alternative allele; 4featureName: the affected feature's name or ID; 5beta: effect size; 6se: standard error;7t: t-test value; 8P: P-value, significant threshold value < 5*10-9.
S4-9. Detected variants looked up in xQTL_gene expression putative alteration.
dbSNP_ID	Position in PTBP2	Position （GRCH38)	AA alteration1	dbSNP_ID	SNPchromosome	SNPpos (GRCH37)	A12	A23	featureName4	ENSG5	featurePositionStart (GRCH37)	beta6	se7	t8	P9
rs190499333	upstream	96721491, T →A	-	NA
rs182749916	upstream	96721522, C→A	-	NA
rs3748785	upstream	96721527, A→C	-	rs3748785	1	97187083	A	C	PTBP2	ENSG00000117569	97187221	-0.010052	0.00956067	-1.05139	0.293558
				rs3748785	1	97187083	A	C	RPL7P9	ENSG00000137970	97145176	0.0102175	0.0216849	0.471181	0.637705
rs3748784	UTR5	96721618, A→G	-	rs3748784	1	97187174	A	G	PTBP2	ENSG00000117569	97187221	-0.0253227	0.00878628	-2.88207	0.00411029
				rs3748784	1	97187174	A	G	RPL7P9	ENSG00000137970	97145176	0.00025121	0.0200668	0.0125187	0.990016
rs370506456	UTR5	96721620, G→A	-	NA
rs3762411	Intron 1-2	96723535, G→A	-	rs3762411	1	97189091	G	A	PTBP2	ENSG00000117569	97187221	-0.0241209	0.00887817	-2.71688	0.00680475
				rs3762411	1	97189091	G	A	RPL7P9	ENSG00000137970	97145176	-0.00469625	0.0202583	-0.231819	0.816768
rs531865117	Intron 3-4	96769621, T →C	-	rs531865117	1	97235177	C	T	PTBP2	ENSG00000117569	97187221	-0.0221745	0.0444805	-0.498522	0.618322
				rs531865117	1	97235177	C	T	RPL7P9	ENSG00000137970	97145176	-0.0423166	0.100811	-0.419762	0.674829
rs139414147	Exon 4	96769734, A→G	p.Gly49Gly	NA
p.Ala77Ala	Exon 4	96769818, T →C	p. Ala77Ala	NA
rs754544644	Intron 5-6	96770869, C→T	-	NA
rs12727525	Intron 5-6	96771430, T →C	-	rs12727525	1	97236986	C	T	PTBP2	ENSG00000117569	97187221	0.0059226	0.00945577	0.626347	0.531356
				rs12727525	1	97236986	C	T	RPL7P9	ENSG00000137970	97145176	-0.0169481	0.0214245	-0.791064	0.429259
p.Asp195Asp	Exon 6	96777737, T →C	p.Asp195Asp	NA
rs75437331	Intron 7-8	96784896, A→G	-	rs75437331	1	97250452	G	A	PTBP2	ENSG00000117569	97187221	-0.0572192	0.031699	-1.80508	0.0716281
				rs75437331	1	97250452	G	A	RPL7P9	ENSG00000137970	97145176	-0.0317789	0.0720446	-0.4411	0.65932
rs273873	Intron 8-9	96784964, G→T	-	rs273873	1	97250520	T	G	PTBP2	ENSG00000117569	97187221	0.0059226	0.00945577	0.626347	0.531356
				rs273873	1	97250520	T	G	RPL7P9	ENSG00000137970	97145176	-0.0169481	0.0214245	-0.791064	0.429259
rs188987764	Intron 9-10	96804959, A→G	-	NA
rs368216434	Intron 9-10	96805034, A→G	-	NA
rs561340891	Intron 10-11	96806644,del( TTAAT)	-	NA
rs6699634	Intron 10-11	96806658, A→C	-	NA
rs563986850	Intron 10-11	96806806, G→C	-	NA
rs6699932	Exon 11	96806900, A→G	p.Leu376Leu	rs6699932	1	97272456	G	A	PTBP2	ENSG00000117569	97187221	0.0329487	0.0113627	2.89971	0.00388939
				rs6699932	1	97272456	G	A	RPL7P9	ENSG00000137970	97145176	0.0277459	0.0259257	1.07021	0.285011
rs756674289	Intron 11-12	96807001, T →C	-	NA
rs41299549	Intron 13-14	96813115, G→C	-	rs41299549	1	97278671	C	G	PTBP2	ENSG00000117569	97187221	-0.0572192	0.031699	-1.80508	0.0716281
				rs41299549	1	97278671	C	G	RPL7P9	ENSG00000137970	97145176	-0.0317789	0.0720446	-0.4411	0.65932
rs189827209	Intron 13-14	96813219, T →C	-	NA
rs1336956010	Intron 13-14	96813245, A→C	-	NA
rs273886	Intron 13-14	96813248, G→A	-	rs273886	1	97278804	G	A	PTBP2	ENSG00000117569	97187221	-0.0249777	0.0088384	-2.82604	0.00488996
				rs273886	1	97278804	G	A	RPL7P9	ENSG00000137970	97145176	0.000408377	0.0201799	0.0202369	0.983862
1AA alteration: the amino acid exchange due to detected variants; 2A1: reference allele; 3A2: alternative allele; 4featureName: the affected feature's name or ID; 5ENSG:Ensembl Gene ID, 6beta: effect size; 7se: standard error;8t: t-test value; 9P: P-value, significant threshold value < 8*10-10.
S4-10. Detected variants looked up in xQTL_histone acetylation putative alteration.
dbSNP_ID	Position in PTBP2	Position （GRCH38)	AA alteration1	dbSNP_ID	SNPchromosome	SNPpos	A12	A23	featureName4	featurePositionStart (GRCH37)	beta5	se6	t7	P8
rs190499333	upstream	96721491, T →A	-	NA
rs182749916	upstream	96721522, C→A	-	NA
rs3748785	upstream	96721527, A→C	-	rs3748785	1	97187083	A	C	peak1300	97063956	0.0170555	0.0422893	0.403306	0.686877
				rs3748785	1	97187083	A	C	peak1301	97064208	0.0380074	0.0422649	0.899266	0.368898
				rs3748785	1	97187083	A	C	peak1302	97186327	0.0172655	0.0422892	0.408272	0.68323
				rs3748785	1	97187083	A	C	peak1303	97602928	0.0424891	0.0422573	1.00548	0.315098
rs3748784	UTR5	96721618, A→G	-	rs3748784	1	97187174	A	G	peak1300	97063956	0.0621582	0.0422137	1.47246	0.141458
				rs3748784	1	97187174	A	G	peak1301	97064208	0.041621	0.0422588	0.984905	0.325097
				rs3748784	1	97187174	A	G	peak1302	97186327	0.034667	0.0422701	0.820131	0.412491
				rs3748784	1	97187174	A	G	peak1303	97602928	0.0243079	0.042283	0.574887	0.565599
rs370506456	UTR5	96721620, G→A	-	NA
rs3762411	Intron 1-2	96723535, G→A	-	rs3762411	1	97189091	G	A	peak1300	97063956	0.0688412	0.0421952	1.6315	0.103349
				rs3762411	1	97189091	G	A	peak1301	97064208	0.0392141	0.042263	0.92786	0.353881
				rs3762411	1	97189091	G	A	peak1302	97186327	0.0281667	0.0422787	0.666216	0.505548
				rs3762411	1	97189091	G	A	peak1303	97602928	0.00604667	0.0422947	0.142965	0.886369
rs531865117	Intron 3-4	96769621, T →C	-	rs531865117	1	97235177	C	T	peak1300	97063956	0.0262587	0.0422809	0.621053	0.534818
				rs531865117	1	97235177	C	T	peak1301	97064208	-0.0209889	0.0422862	-0.496354	0.61984
				rs531865117	1	97235177	C	T	peak1302	97186327	0.00387103	0.0422952	0.0915242	0.927109
				rs531865117	1	97235177	C	T	peak1303	97602928	-0.0251273	0.0422821	-0.594278	0.552566
rs139414147	Exon 4	96769734, A→G	p.Gly49Gly	NA
p.Ala77Ala	Exon 4	96769818, T →C	p. Ala77Ala	NA
rs754544644	Intron 5-6	96770869, C→T	-	NA
rs12727525	Intron 5-6	96771430, T →C	-	rs12727525	1	97236986	C	T	peak1300	97063956	-0.0695398	0.0421931	-1.64813	0.0998874
				rs12727525	1	97236986	C	T	peak1301	97064208	-0.0284052	0.0422784	-0.67186	0.50195
				rs12727525	1	97236986	C	T	peak1302	97186327	-0.0370911	0.0422664	-0.877555	0.380562
				rs12727525	1	97236986	C	T	peak1303	97602928	-0.0500578	0.0422425	-1.18501	0.236517
p.Asp195Asp	Exon 6	96777737, T →C	p.Asp195Asp	NA
rs75437331	Intron 7-8	96784896, A→G	-	rs75437331	1	97250452	G	A	peak1300	97063956	0.00868101	0.0422939	0.205254	0.837448
				rs75437331	1	97250452	G	A	peak1301	97064208	-0.00760812	0.0422943	-0.179885	0.857308
				rs75437331	1	97250452	G	A	peak1302	97186327	0.00254172	0.0422954	0.0600946	0.952102
				rs75437331	1	97250452	G	A	peak1303	97602928	0.099142	0.0420871	2.35564	0.0188354
rs273873	Intron 8-9	96784964, G→T	-	rs273873	1	97250520	T	G	peak1300	97063956	-0.0695398	0.0421931	-1.64813	0.0998874
				rs273873	1	97250520	T	G	peak1301	97064208	-0.0284052	0.0422784	-0.67186	0.50195
				rs273873	1	97250520	T	G	peak1302	97186327	-0.0370911	0.0422664	-0.877555	0.380562
				rs273873	1	97250520	T	G	peak1303	97602928	-0.0500578	0.0422425	-1.18501	0.236517
rs188987764	Intron 9-10	96804959, A→G	-	NA
rs368216434	Intron 9-10	96805034, A→G	-	NA
rs561340891	Intron 10-11	96806644,del( TTAAT)	-	NA
rs6699634	Intron 10-11	96806658, A→C	-	NA
rs563986850	Intron 10-11	96806806, G→C	-	NA
rs6699932	Exon 11	96806900, A→G	p.Leu376Leu	rs6699932	1	97272456	G	A	peak1300	97063956	-0.00300226	0.0422953	-0.0709834	0.943436
				rs6699932	1	97272456	G	A	peak1301	97064208	-0.014297	0.0422912	-0.338062	0.735444
				rs6699932	1	97272456	G	A	peak1302	97186327	0.00723744	0.0422944	0.171121	0.864191
				rs6699932	1	97272456	G	A	peak1303	97602928	0.0468213	0.0422491	1.10822	0.268244
rs756674289	Intron 11-12	96807001, T →C	-	NA
rs41299549	Intron 13-14	96813115, G→C	-	rs41299549	1	97278671	C	G	peak1300	97063956	0.0116128	0.0422926	0.274581	0.783739
				rs41299549	1	97278671	C	G	peak1301	97064208	-0.0134197	0.0422917	-0.317314	0.751124
				rs41299549	1	97278671	C	G	peak1302	97186327	0.0252005	0.0422821	0.596009	0.55141
				rs41299549	1	97278671	C	G	peak1303	97602928	0.0957913	0.042101	2.27527	0.0232672
rs189827209	Intron 13-14	96813219, T →C	-	NA
rs1336956010	Intron 13-14	96813245, A→C	-	NA
rs273886	Intron 13-14	96813248, G→A	-	rs273886	1	97278804	G	A	peak1300	97063956	0.0640935	0.0422085	1.5185	0.129455
				rs273886	1	97278804	G	A	peak1301	97064208	0.0301534	0.0422763	0.713248	0.47599
				rs273886	1	97278804	G	A	peak1302	97186327	0.0274328	0.0422796	0.648842	0.516707
				rs273886	1	97278804	G	A	peak1303	97602928	0.0149059	0.0422908	0.352462	0.724625
1AA alteration: the amino acid exchange due to detected variants; 2A1: reference allele; 3A2: alternative allele; 4featureName: the affected feature's name or ID; 5beta: effect size; 6se: standard error;7t: t-test value; 8P: P-value, significant threshold value < 4*10-10.
S4-11. RegulationSpotter
dbSNP_ID		rs190499333	rs182749916	rs3748785	rs3748784	rs370506456	rs3762411	rs531865117	rs139414147	p.Ala77Ala	rs754544644	rs12727525	p.Asp195Asp	rs75437331	rs273873	rs188987764	rs368216434	rs561340891	rs6699634	rs563986850	rs6699932	rs756674289	rs41299549	rs189827209	rs1336956010	rs273886
Position in PTBP2		upstream	upstream	upstream	UTR5	UTR5	Intron 1-2	Intron 3-4	Exon 4	Exon 4	Intron 5-6	Intron 5-6	Exon 6	Intron 7-8	Intron 8-9	Intron 9-10	Intron 9-10	Intron 10-11	Intron 10-11	Intron 10-11	Exon 11	Intron 11-12	Intron 13-14	Intron 13-14	Intron 13-14	Intron 13-14
Position		96721491, T →A	96721522, C→A	96721527, A→C	96721618, A→G	96721620, G→A	96723535, G→A	96769621, T →C	96769734, A→G	96769818, T →C	96770869, C→T	96771430, T →C	96777737, T →C	96784896, A→G	96784964, G→T	96804959, A→G	96805034, A→G	96806644,del( TTAAT)	96806658, A→C	96806806, G→C	96806900, A→G	96807001, T →C	96813115, G→C	96813219, T →C	96813245, A→C	96813248, G→A
Exonic function		-	-	-	-	-	-	-	p.Gly49Gly	p. Ala77Ala	-	-	p.Asp195Asp	-	-	-	-	-	-	-	p.Leu376Leu	-	-	-	-
Prediction		likely effect functional region (much evidence)	polymorphism (classification due to TGP/ExAC)	polymorphism (classification due to TGP/ExAC)	polymorphism (classification due to TGP/ExAC)	likely effect functional region (much evidence)	polymorphism (classification due to TGP/ExAC)	likely effect non-functional region (much evidence)	likely effect non-functional region	likely effect non-functional region	likely effect non-functional region (much evidence)	polymorphism (classification due to TGP/ExAC)	likely effect non-functional region	likely effect non-functional region (much evidence)	polymorphism (classification due to TGP/ExAC)	likely effect non-functional region	likely effect non-functional region (much evidence)	NA	polymorphism (classification due to TGP/ExAC)	likely effect non-functional region (much evidence)	polymorphism (classification due to TGP/ExAC)	likely effect non-functional region (much evidence)	likely effect non-functional region	likely effect non-functional region (much evidence)	likely effect non-functional region (much evidence)	polymorphism (classification due to TGP/ExAC)
Summary		Histone modifications in 3+ cell lines,Open Chromatin in 3+ cell lines,Open Chromatin in 3+ cell lines,Transcription Factor in 3+ cell lines,might affect genomic interactions,might affect genomic interactions,within active promoter of PTBP2	Histone modifications in 3+ cell lines,Open Chromatin in 3+ cell lines,Open Chromatin in 3+ cell lines,Transcription Factor in 3+ cell lines,might affect genomic interactions,might affect genomic interactions,within active promoter of PTBP2,homozygous in TGP or ExAC	Histone modifications in 3+ cell lines,Open Chromatin in 3+ cell lines,Open Chromatin in 3+ cell lines,Transcription Factor in 3+ cell lines,might affect genomic interactions,might affect genomic interactions,within active promoter of PTBP2,homozygous in TGP or ExAC	Histone modifications in 3+ cell lines,Open Chromatin in 3+ cell lines,Open Chromatin in 3+ cell lines,Transcription Factor in 3+ cell lines,might affect genomic interactions,might affect genomic interactions,within active promoter of PTBP2,homozygous in TGP or ExAC	Histone modifications in 3+ cell lines,Open Chromatin in 3+ cell lines,Open Chromatin in 3+ cell lines,Transcription Factor in 3+ cell lines,might affect genomic interactions,might affect genomic interactions,within active promoter of PTBP2,heterozygous in TGP or ExAC	Histone modifications in 3+ cell lines,might affect genomic interactions,within active promoter of PTBP2,within Ensembl promoter of PTBP2,homozygous in TGP or ExAC	Histone modifications in 3+ cell lines,heterozygous in TGP or ExAC	Histone modifications in 3+ cell lines	Histone modifications in 3+ cell lines	Histone modifications in 3+ cell lines	Histone modifications in 3+ cell lines,homozygous in TGP or ExAC	Histone modifications in 3+ cell lines	Histone modifications in 3+ cell lines,might affect genomic interactions,heterozygous in TGP or ExAC	Histone modifications in 3+ cell lines,might affect genomic interactions,heterozygous in TGP or ExAC	Histone modifications in 3+ cell lines,might affect genomic interactions,within active promoter of PTBP2	Histone modifications in 3+ cell lines,might affect genomic interactions,within active promoter of PTBP2		Histone modifications in 3+ cell lines,might affect genomic interactions,homozygous in TGP or ExAC	Histone modifications in 3+ cell lines,might affect genomic interactions	Histone modifications in 3+ cell lines,might affect genomic interactions,homozygous in TGP or ExAC	Histone modifications in 3+ cell lines,might affect genomic interactions	Histone modifications in 3+ cell lines,heterozygous in TGP or ExAC	Histone modifications in 3+ cell lines	Histone modifications in 3+ cell lines	Histone modifications in 3+ cell lines,,homozygous in TGP or ExAC
S4-12. The putative exchange of known transcriptional factors due to SNPs evaluated by FABIAN.
S4-13. The list of genes that interacts with PTBP2 and their impacts on body weight regulation and anorexia nervosa.
Gene	GeneMANIA		Previous studies			GWAS catalog looked up
	Interact1	Ref2	BW3	AN4	Ref5	GWAS hit6	P-value	Trait	Ref7
MATR3	Pi8	[1, 2]	Yes	No	[3]	NA15
UBE2E2	Pi & cL9	[4, 5]	Yes	No	[6, 7]	rs7634494-A	2*10-9	Weight	[8]
AICDA	Pr10	[9]	No	No	NA	NA
RBM10	Pi & Pr	[10, 11]	No	No	NA	NA
FUS	Pi & Pr	[5, 11]	Yes	No	[12]	NA
HNRNPL	Spd11	[5]	No	No	NA	NA
HNRNPLL	Spd	[5]	No	No	NA	rs181132135-T	2*10-9	BMI	[8]
QKI	Pi & Pr	[1, 11]	Yes	No	[13]	rs36089990-G	1*10-9	Weight	[8]
KHSRP	Pi & Pr	[5, 11]	No	No	NA	NA
SRSF11	Pr & Ce12 & Spd	[5, 11, 14]	No	No	NA	NA
EIF4G3	Pa & Gi13	[11, 15]	No	No	NA	NA
CASP1	Pa14	[11]	Yes	No	[16]	NA
CASP4	Pa	[11]	No	No	NA	NA
CASP5	Pa	[11]	No	No	NA	NA
CASP9	Pa	[11]	No	No	NA	NA
CASP10	Pa	[11]	No	No	NA	NA
PTBP1	Pi & Spd	[5, 17]	Yes	No	[18]	NA
PTBP3	Spd	[5]	No	No	NA	rs10981314-T	7*10-11	Weight	[8]
NOVA1	Pr	[19]	Yes	No	[20]	NA
NOVA2	Pr	[19]	Yes	No	[21]	NA
1interact: the interaction type between the gene and PTBP2 shown in GeneMANIA; 2Ref: the reference for interactions; 3BW: if any previous study showed the gene is associated with body weight regulation or obesity; 4AN: if any previous study showed the gene is relevant to anorexia nervosa; 5Ref: the reference for functional studies; 6GWAS hit: the genome-wide significant SNP located in or within c…
References for S4-13:
1. Hegele A, Kamburov A, Grossmann A, Sourlis C, Wowro S, Weimann M et al. Dynamic protein-protein interaction wiring of the human spliceosome. Molecular cell. 2012;45(4):567-80.
2. Johnson JM, Castle J, Garrett-Engele P, Kan Z, Loerch PM, Armour CD et al. Genome-wide survey of human alternative pre-mRNA splicing with exon junction microarrays. Science. 2003;302(5653):2141-4.
3. Zhang X, Yamashita S, Hara K, Doki T, Tawara N, Ikeda T et al. A mutant MATR3 mouse model to explain multisystem proteinopathy. The Journal of pathology. 2019;249(2):182-92.
4. Havugimana PC, Hart GT, Nepusz T, Yang H, Turinsky AL, Li Z et al. A census of human soluble protein complexes. Cell. 2012;150(5):1068-81.
5. Mostafavi S, Ray D, Warde-Farley D, Grouios C, Morris Q. GeneMANIA: a real-time multiple association network integration algorithm for predicting gene function. Genome biology. 2008;9(1):1-15.
6. Plengvidhya N, Chanprasert C, Chongjaroen N, Yenchitsomanus P-t, Homsanit M, Tangjittipokin W. Impact of KCNQ1, CDKN2A/2B, CDKAL1, HHEX, MTNR1B, SLC30A8, TCF7L2, and UBE2E2 on risk of developing type 2 diabetes in Thai population. BMC medical genetics. 2018;19(1):1-9.
7. Chu AY, Deng X, Fisher VA, Drong A, Zhang Y, Feitosa MF et al. Multiethnic genome-wide meta-analysis of ectopic fat depots identifies loci associated with adipocyte development and differentiation. Nature genetics. 2017;49(1):125-30.
8. Sakaue S, Kanai M, Tanigawa Y, Karjalainen J, Kurki M, Koshiba S et al. A cross-population atlas of genetic associations for 220 human phenotypes. Nat Genet. 2021;53(10):1415-24. doi:10.1038/s41588-021-00931-x.
9. Lynn DJ, Winsor GL, Chan C, Richard N, Laird MR, Barsky A et al. InnateDB: facilitating systems‐level analyses of the mammalian innate immune response. Molecular systems biology. 2008;4(1):218.
10. Rual J-F, Venkatesan K, Hao T, Hirozane-Kishikawa T, Dricot A, Li N et al. Towards a proteome-scale map of the human protein–protein interaction network. Nature. 2005;437(7062):1173-8.
11. Wu G, Feng X, Stein L. A human functional protein interaction network and its application to cancer data analysis. Genome biology. 2010;11(5):1-23.
12. Scekic‐Zahirovic J, Sendscheid O, El Oussini H, Jambeau M, Sun Y, Mersmann S et al. Toxic gain of function from mutant FUS protein is crucial to trigger cell autonomous motor neuron loss. The EMBO journal. 2016;35(10):1077-97.
13. Lu H, Ye Z, Zhai Y, Wang L, Liu Y, Wang J et al. QKI regulates adipose tissue metabolism by acting as a brake on thermogenesis and promoting obesity. EMBO reports. 2020;21(1):e47929.
14. Ramaswamy S, Tamayo P, Rifkin R, Mukherjee S, Yeang C-H, Angelo M et al. Multiclass cancer diagnosis using tumor gene expression signatures. Proceedings of the National Academy of Sciences. 2001;98(26):15149-54.
15. Lin A, Wang RT, Ahn S, Park CC, Smith DJ. A genome-wide map of human genetic interactions inferred from radiation hybrid genotypes. Genome research. 2010;20(8):1122-32.
16. Kimura H, Karasawa T, Usui F, Kawashima A, Endo Y, Kobayashi M et al. Caspase-1 deficiency promotes high-fat diet-induced adipose tissue inflammation and the development of obesity. American Journal of Physiology-Endocrinology and Metabolism. 2016;311(5):E881-E90.
17. Fragoza R, Das J, Wierbowski SD, Liang J, Tran TN, Liang S et al. Extensive disruption of protein interactions by genetic variants across the allele frequency spectrum in human populations. Nature communications. 2019;10(1):1-15.
18. del Río-Moreno M, Alors-Pérez E, González-Rubio S, Ferrín G, Reyes O, Rodríguez-Perálvarez M et al. Dysregulation of the splicing machinery is associated to the development of nonalcoholic fatty liver disease. The Journal of Clinical Endocrinology & Metabolism. 2019;104(8):3389-402.
19. Stark C, Breitkreutz B-J, Reguly T, Boucher L, Breitkreutz A, Tyers M. BioGRID: a general repository for interaction datasets. Nucleic acids research. 2006;34(suppl_1):D535-D9.
20. Meldolesi J. Alternative splicing by NOVA factors: from gene expression to cell physiology and pathology. International Journal of Molecular Sciences. 2020;21(11):3941.
21. Vernia S, Edwards YJ, Han MS, Cavanagh-Kyros J, Barrett T, Kim JK et al. An alternative splicing program promotes adipose tissue thermogenesis. Elife. 2016;5:e17672.

## Sheet: S5
Supplementary Table S5: Linkage disequilibrium analyses of detected variants
S5-1. Haploview LD display with R2 value for 24 detected SNPs (except the intronic deletion).
S5-2. Linkage Disequilibrium analysis via LDmatrix.
The LD was analyzed between AN-related SNP rs10747478 and 23 known detected variants.
S5-3. The LD of detected variants to the potential pathogenic SNP (rs10747478) via LDmatrix.
	rs190499333	rs182749916	rs3748785	rs3748784	rs370506456	rs3762411	rs531865117	rs139414147	rs12727525	rs75437331	rs188987764	rs6699634	rs6699932	rs41299549	rs189827209	rs273886
D'	1	0.601	0.187	0.005	1	0.006	0.829	NA	0.552	0.7	1	0.429	0.614	0.7	1	0.003
R2	0.006	0.047	0.011	0	0.006	0	0.01	NA	0.105	0.006	0.004	0.001	0.142	0.006	0.003	0
S5-4. The overall data report of associated expression specific variants in adipose tissue (Subcutaneous) via LDexpress.
Detected SNP	n1
rs273886	232
rs3748784	233
rs3762411	233
rs3748785	77
1 n: The number of genome-wide significant variants in all accessible GWAS which has a genome wide significant p-value and in strong LD with detected variants.
S5-5. Identified susceptibility loci in LD searching NHGRI-EBI GWAS Catalog database via LDtrait.
Query1	GWAS Trait	RS Number2	Alleles(frequency)	R2	D'	Effect allele	Effect Size (95% CI)	Beta or OR	P-value
rs6699932	Major depressive disorder vs anorexia nervosa	rs7200901	A=0.085, G=0.915	0.34802	1	NA	0.014	NA	2e-08
rs3762411	Body mass index	rs111656872	C=0.582, T=0.418	0.529176	0.923083	NA	NA	NA	2e-14
rs3748785	Body mass index	rs11465672	A=0.47, C=0.53	0.384641	0.979615	NA	NA	NA	2e-12
	Body mass index	rs9952583	A=0.572, C=0.428	0.307982	0.714927	NA	NA	NA	8e-12
rs3748784	Body mass index	rs11165687	C=0.582, T=0.418	0.533803	0.923412	NA	NA	NA	2e-14
rs273886	Body mass index	rs11165687	C=0.582, T=0.418	0.52561	0.918131	NA	NA	NA	2e-14
rs182749916	Major depressive disorder vs anorexia nervosa	rs720090	A=0.085, G=0.915	1	1	NA	0.014	NA	2e-08
	Body mass index	rs120669442	A=0.116, G=0.884	0.385627	0.736835	NA	NA	NA	2e-13
rs12727525	Body mass index	rs1146567	A=0.47, C=0.53	0.511809	0.97114	NA	NA	NA	2e-12
	Body mass index	rs66713424	G=0.272, T=0.728	0.413785	0.729637	NA	0.023	0.015-0.031	2e-08
	Body mass index	rs11165687	C=0.582, T=0.418	0.406226	0.779126	NA	NA	NA	2e-14
	Body mass index	rs5872425	A=0.267, G=0.733	0.339744	0.669534	NA	NA	NA	4e-08
	Body mass index	rs29684876	C=0.718, T=0.282	0.318426	0.624385	T	0.0176	0.014-0.021	8e-22
1Query: The detected variants in the PTBP2 gene; 2RS Number: The associated variants among all GWAS database.
References for S5-5
1. Peyrot, Wouter J., and Alkes L. Price. "Identifying loci with different allele frequencies among cases of eight psychiatric disorders using CC-GWAS." Nature genetics 53.4 (2021): 445-454.
2. Zhu, Zhaozhong, et al. "Shared genetic and experimental links between obesity-related traits and asthma subtypes in UK Biobank." Journal of Allergy and Clinical Immunology 145.2 (2020): 537-549.
3. Kichaev, Gleb, et al. "Leveraging polygenic functional enrichment to improve GWAS power." The American Journal of Human Genetics 104.1 (2019): 65-75.
4. Pisanu, Claudia, et al. "Evidence that genes involved in hedgehog signaling are associated with both bipolar disorder and high BMI." Translational psychiatry 9.1 (2019): 1-13.
5. Graff, Mariaelisa, et al. "Genome-wide physical activity interactions in adiposity―A meta-analysis of 200,452 adults." PLoS genetics 13.4 (2017): e1006528.
6. Pulit, Sara L., et al. "Meta-analysis of genome-wide association studies for body fat distribution in 694 649 individuals of European ancestry." Human molecular genetics 28.1 (2019): 166-174.

## Sheet: S6
Supplementary Table S6: the sex specific analyses on PTBP2.
S6-1. The sixty-one genome wide significant variants located in PTBP2 extracted from Pulit et al. BMI GWAS seperated sexes.*
BMI GWAS Pulit et al._female *												BMI GWAS Pulit et al._male												Diff_Effect size13
CHR1	POS2	SNP3	Tested_Allele4	Other_Allele5	Freq_Tested_Allele6	beta7	beta(Minor)8	SE9	P10	N11	INFO12	CHR	POS	SNP	Tested_Allele	Other_Allele	Freq_Tested_Allele	beta	beta(Minor)	SE	P	N	INFO	diff(beta)14	Z-score15	AbsZ16
1	97189288	rs3762410:T:A	A	T	0.3245	0.012	0.012	0.0024	8.966e-07	394299	0.999915	1	97189288	rs3762410:T:A	A	T	0.3254	0.0201	0.0201	0.0027	5.728e-14	325898	0.999915	-0.0081	-2.24223	2.24223
1	97190219	rs1032541:A:T	A	T	0.6686	-0.0108	0.0108	0.0028	0.0001011	262817	0.999891	1	97190219	rs1032541:A:T	A	T	0.6674	-0.0194	0.0194	0.003	1.477e-10	221863	0.999891	-0.0086	-2.09569	2.09569
1	97190416	rs34658983:G:A	A	G	0.3314	0.0107	0.0107	0.0028	0.0001044	262817	0.999906	1	97190416	rs34658983:G:A	A	G	0.3326	0.0194	0.0194	0.003	1.483e-10	221863	0.999906	-0.0087	-2.12006	2.12006
1	97191324	rs72721957:C:T	T	C	0.3316	0.0105	0.0105	0.0028	0.0001521	262817	0.999883	1	97191324	rs72721957:C:T	T	C	0.3327	0.0193	0.0193	0.003	1.718e-10	221863	0.999883	-0.0088	-2.14443	2.14443
1	97192551	rs12087375:G:A	A	G	0.3317	0.0106	0.0106	0.0028	0.0001275	262817	1	1	97192551	rs12087375:G:A	A	G	0.3327	0.0195	0.0195	0.003	1.236e-10	221863	1	-0.0089	-2.1688	2.1688
1	97193145	rs7541317:A:G	A	G	0.6618	-0.0108	0.0108	0.0028	8.578e-05	262817	0.999715	1	97193145	rs7541317:A:G	A	G	0.6609	-0.0193	0.0193	0.003	1.59e-10	221863	0.999715	-0.0085	-2.07132	2.07132
1	97193350	rs11165706:C:T	T	C	0.3314	0.0107	0.0107	0.0028	0.0001117	262817	0.999915	1	97193350	rs11165706:C:T	T	C	0.3326	0.0193	0.0193	0.003	1.566e-10	221863	0.999915	-0.0086	-2.09569	2.09569
1	97195433	rs11165707:C:T	T	C	0.3314	0.0107	0.0107	0.0028	0.0001126	262817	0.999911	1	97195433	rs11165707:C:T	T	C	0.3326	0.0193	0.0193	0.003	1.539e-10	221863	0.999911	-0.0086	-2.09569	2.09569
1	97195545	rs11165708:A:G	A	G	0.6686	-0.0107	0.0107	0.0028	0.0001116	262817	0.99991	1	97195545	rs11165708:A:G	A	G	0.6674	-0.0193	0.0193	0.003	1.541e-10	221863	0.99991	-0.0086	-2.09569	2.09569
1	97195638	rs11165709:T:C	T	C	0.67	-0.0104	0.0104	0.0028	0.0001888	262817	0.997461	1	97195638	rs11165709:T:C	T	C	0.6688	-0.0192	0.0192	0.003	2.159e-10	221863	0.997461	-0.0088	-2.14443	2.14443
1	97196058	rs12738081:C:T	T	C	0.3314	0.0107	0.0107	0.0028	0.0001101	262817	0.999902	1	97196058	rs12738081:C:T	T	C	0.3326	0.0193	0.0193	0.003	1.532e-10	221863	0.999902	-0.0086	-2.09569	2.09569
1	97196566	rs6701205:T:G	T	G	0.6686	-0.0107	0.0107	0.0028	0.0001102	262817	0.999891	1	97196566	rs6701205:T:G	T	G	0.6674	-0.0194	0.0194	0.003	1.518e-10	221863	0.999891	-0.0087	-2.12006	2.12006
1	97197067	rs11165711:T:C	T	C	0.6683	-0.0105	0.0105	0.0028	0.0001482	262817	0.999843	1	97197067	rs11165711:T:C	T	C	0.6672	-0.0193	0.0193	0.003	1.726e-10	221863	0.999843	-0.0088	-2.14443	2.14443
1	97198560	rs11165712:C:T	T	C	0.3254	0.0118	0.0118	0.0024	1.016e-06	394929	0.999795	1	97198560	rs11165712:C:T	T	C	0.326	0.0197	0.0197	0.0026	5.822e-14	326480	0.999795	-0.0079	-2.23267	2.23267
1	97199323	rs12563538:C:T	T	C	0.3253	0.012	0.012	0.0024	7.674e-07	394929	0.999816	1	97199323	rs12563538:C:T	T	C	0.3259	0.0198	0.0198	0.0026	5.356e-14	326480	0.999816	-0.0078	-2.20441	2.20441
1	97199355	rs12563540:C:T	T	C	0.3199	0.0122	0.0122	0.0023	1.439e-07	434657	0.999811	1	97199355	rs12563540:C:T	T	C	0.3196	0.019	0.019	0.0025	1.69e-14	374651	0.999811	-0.0068	-2.00173	2.00173
1	97201350	rs34057734:C:A	A	C	0.3316	0.0108	0.0108	0.0028	9.413e-05	262817	0.999853	1	97201350	rs34057734:C:A	A	C	0.3328	0.0194	0.0194	0.003	1.322e-10	221863	0.999853	-0.0086	-2.09569	2.09569
1	97201427	rs35387107:A:C	A	C	0.6684	-0.0108	0.0108	0.0028	9.393e-05	262817	0.999855	1	97201427	rs35387107:A:C	A	C	0.6672	-0.0194	0.0194	0.003	1.326e-10	221863	0.999855	-0.0086	-2.09569	2.09569
1	97202856	rs7513314:T:C	T	C	0.6676	-0.012	0.012	0.0024	6.963e-07	394929	0.999692	1	97202856	rs7513314:T:C	T	C	0.6672	-0.0198	0.0198	0.0026	4.668e-14	326480	0.999692	-0.0078	-2.20441	2.20441
1	97204291	rs2088252:A:G	A	G	0.7309	-0.014	0.014	0.0029	2.223e-06	262817	0.985461	1	97204291	rs2088252:A:G	A	G	0.7301	-0.0192	0.0192	0.0032	2.808e-09	221863	0.985461	-0.0052	-1.2041	1.2041
1	97204575	rs2101876:T:A	A	T	0.3381	0.0111	0.0111	0.0028	5.993e-05	262817	0.999743	1	97204575	rs2101876:T:A	A	T	0.3389	0.0193	0.0193	0.003	1.605e-10	221863	0.999743	-0.0082	-1.99822	1.99822
1	97205246	rs79554282:G:A	A	G	0.3301	0.0115	0.0115	0.0028	3.209e-05	262817	0.999479	1	97205246	rs79554282:G:A	A	G	0.3315	0.0192	0.0192	0.003	2.069e-10	221863	0.999479	-0.0077	-1.87638	1.87638
1	97205475	rs77824669:T:C	T	C	0.6619	-0.0111	0.0111	0.0028	6.06e-05	262817	0.99975	1	97205475	rs77824669:T:C	T	C	0.6611	-0.0193	0.0193	0.003	1.648e-10	221863	0.99975	-0.0082	-1.99822	1.99822
1	97205775	rs12086822:A:G	A	G	0.6619	-0.0111	0.0111	0.0028	6.06e-05	262817	0.99975	1	97205775	rs12086822:A:G	A	G	0.6611	-0.0193	0.0193	0.003	1.648e-10	221863	0.99975	-0.0082	-1.99822	1.99822
1	97206112	rs12091543:G:C	C	G	0.3361	0.0111	0.0111	0.0028	5.956e-05	262817	0.994873	1	97206112	rs12091543:G:C	C	G	0.337	0.0196	0.0196	0.003	9.759e-11	221863	0.994873	-0.0085	-2.07132	2.07132
1	97206114	rs12091544:G:C	C	G	0.3362	0.0112	0.0112	0.0028	5.504e-05	262817	0.994994	1	97206114	rs12091544:G:C	C	G	0.3371	0.0195	0.0195	0.003	1.026e-10	221863	0.994994	-0.0083	-2.02259	2.02259
1	97206852	rs66533250:G:A	A	G	0.338	0.0111	0.0111	0.0028	6.112e-05	262817	0.999713	1	97206852	rs66533250:G:A	A	G	0.3389	0.0193	0.0193	0.003	1.611e-10	221863	0.999713	-0.0082	-1.99822	1.99822
1	97207040	rs34575842:A:G	A	G	0.6619	-0.0111	0.0111	0.0028	6.018e-05	262817	0.999736	1	97207040	rs34575842:A:G	A	G	0.6611	-0.0193	0.0193	0.003	1.667e-10	221863	0.999736	-0.0082	-1.99822	1.99822
1	97208742	rs531182:C:G	C	G	0.6685	-0.0108	0.0108	0.0028	9.665e-05	262817	0.999851	1	97208742	rs531182:C:G	C	G	0.6673	-0.0194	0.0194	0.003	1.452e-10	221863	0.999851	-0.0086	-2.09569	2.09569
1	97209471	rs34534988:A:C	A	C	0.6618	-0.0108	0.0108	0.0028	8.733e-05	262817	0.999736	1	97209471	rs34534988:A:C	A	C	0.6609	-0.0192	0.0192	0.003	1.845e-10	221863	0.999736	-0.0084	-2.04695	2.04695
1	97209880	rs605401:A:T	A	T	0.6672	-0.0119	0.0119	0.0024	8.073e-07	394929	0.99935	1	97209880	rs605401:A:T	A	T	0.6668	-0.0197	0.0197	0.0026	6.098e-14	326480	0.99935	-0.0078	-2.20441	2.20441
1	97212763	rs273880:T:A	A	T	0.3315	0.0108	0.0108	0.0028	9.497e-05	262817	0.999727	1	97212763	rs273880:T:A	A	T	0.3327	0.0194	0.0194	0.003	1.396e-10	221863	0.999727	-0.0086	-2.09569	2.09569
1	97213717	rs273879:T:A	A	T	0.3241	0.0119	0.0119	0.0024	8.126e-07	394923	0.999812	1	97213717	rs273879:T:A	A	T	0.3247	0.0198	0.0198	0.0026	5.268e-14	326477	0.999812	-0.0079	-2.23267	2.23267
1	97215760	rs273878:G:C	C	G	0.3331	0.012	0.012	0.0024	7.045e-07	394929	0.999738	1	97215760	rs273878:G:C	C	G	0.3335	0.0198	0.0198	0.0026	4.383e-14	326480	0.999738	-0.0078	-2.20441	2.20441
1	97216127	rs12568725:T:C	T	C	0.6684	-0.0108	0.0108	0.0028	9.359e-05	262817	0.999831	1	97216127	rs12568725:T:C	T	C	0.6673	-0.0194	0.0194	0.003	1.291e-10	221863	0.999831	-0.0086	-2.09569	2.09569
1	97225220	rs6677843:A:G	A	G	0.6702	-0.0115	0.0115	0.0028	3.24e-05	262817	0.999515	1	97225220	rs6677843:A:G	A	G	0.6687	-0.0192	0.0192	0.003	2.079e-10	221863	0.999515	-0.0077	-1.87638	1.87638
1	97229889	rs68171384:A:G	A	G	0.6684	-0.0108	0.0108	0.0028	9.674e-05	262817	0.99976	1	97229889	rs68171384:A:G	A	G	0.6672	-0.0194	0.0194	0.003	1.487e-10	221863	0.99976	-0.0086	-2.09569	2.09569
1	97234244	rs12749680:A:T	A	T	0.6692	-0.0106	0.0106	0.0028	0.0001304	262817	0.997877	1	97234244	rs12749680:A:T	A	T	0.6681	-0.0193	0.0193	0.003	1.828e-10	221863	0.997877	-0.0087	-2.12006	2.12006
1	97236060	rs12735550:G:A	A	G	0.3316	0.0108	0.0108	0.0028	9.596e-05	262817	0.999754	1	97236060	rs12735550:G:A	A	G	0.3327	0.0194	0.0194	0.003	1.463e-10	221863	0.999754	-0.0086	-2.09569	2.09569
1	97236986	rs12727525:T:C	T	C	0.6683	-0.0105	0.0105	0.0028	0.0001365	262817	0.999746	1	97236986	rs12727525:T:C	T	C	0.6671	-0.0193	0.0193	0.003	1.64e-10	221863	0.999746	-0.0088	-2.14443	2.14443
1	97238173	rs34940124:A:C	A	C	0.6702	-0.0113	0.0113	0.0028	4.073e-05	262817	0.999501	1	97238173	rs34940124:A:C	A	C	0.6688	-0.019	0.019	0.003	2.971e-10	221863	0.999501	-0.0077	-1.87638	1.87638
1	97239818	rs6698118:C:G	C	G	0.676	-0.0131	0.0131	0.0025	1.038e-07	369156	0.999491	1	97239818	rs6698118:C:G	C	G	0.6744	-0.0202	0.0202	0.0027	1.274e-13	297884	0.999491	-0.0071	-1.92952	1.92952
1	97248246	rs273871:T:C	T	C	0.6701	-0.0112	0.0112	0.0028	5.002e-05	262817	0.999312	1	97248246	rs273871:T:C	T	C	0.6687	-0.0191	0.0191	0.003	2.549e-10	221863	0.999312	-0.0079	-1.92511	1.92511
1	97250022	rs273872:A:G	A	G	0.6682	-0.0105	0.0105	0.0028	0.0001402	262817	0.999641	1	97250022	rs273872:A:G	A	G	0.6671	-0.0193	0.0193	0.003	1.645e-10	221863	0.999641	-0.0088	-2.14443	2.14443
1	97250520	rs273873:G:T	T	G	0.3262	0.0119	0.0119	0.0024	8.003e-07	391693	0.999411	1	97250520	rs273873:G:T	T	G	0.3268	0.0198	0.0198	0.0026	4.529e-14	326007	0.999411	-0.0079	-2.23267	2.23267
1	97251749	rs273874:A:C	A	C	0.6745	-0.0125	0.0125	0.0025	4.316e-07	369160	0.999648	1	97251749	rs273874:A:C	A	C	0.673	-0.0204	0.0204	0.0027	7.392e-14	297886	0.999648	-0.0079	-2.14693	2.14693
1	97252076	rs661203:A:G	A	G	0.6792	-0.0126	0.0126	0.0023	5.176e-08	434774	0.99944	1	97252076	rs661203:A:G	A	G	0.6791	-0.0189	0.0189	0.0025	2.198e-14	374733	0.99944	-0.0063	-1.85455	1.85455
1	97260472	rs17115758:C:T	T	C	0.3298	0.0113	0.0113	0.0028	4.193e-05	262817	0.999423	1	97260472	rs17115758:C:T	T	C	0.3312	0.019	0.019	0.003	3.147e-10	221863	0.999423	-0.0077	-1.87638	1.87638
1	97263793	rs273866:C:G	C	G	0.7005	-0.0146	0.0146	0.0028	2.965e-07	262817	0.994665	1	97263793	rs273866:C:G	C	G	0.6999	-0.0215	0.0215	0.0031	5.97e-12	221863	0.994665	-0.0069	-1.65178	1.65178
1	97264382	rs273867:A:G	A	G	0.6738	-0.0123	0.0123	0.0024	3.461e-07	394928	0.999412	1	97264382	rs273867:A:G	A	G	0.673	-0.0196	0.0196	0.0026	9.429e-14	326479	0.999412	-0.0073	-2.0631	2.0631
1	97265741	rs54790:T:C	T	C	0.6704	-0.012	0.012	0.0023	2.29e-07	434754	0.999641	1	97265741	rs54790:T:C	T	C	0.6698	-0.0188	0.0188	0.0025	2.696e-14	374709	0.999641	-0.0068	-2.00173	2.00173
1	97273313	rs273884:A:T	A	T	0.6758	-0.0122	0.0122	0.0023	1.426e-07	433116	0.998878	1	97273313	rs273884:A:T	A	T	0.6754	-0.0187	0.0187	0.0025	5.54e-14	369149	0.998878	-0.0065	-1.91342	1.91342
1	97273332	rs273883:G:A	A	G	0.323	0.0128	0.0128	0.0023	3.446e-08	434779	0.998667	1	97273332	rs273883:G:A	A	G	0.3234	0.0189	0.0189	0.0025	2.012e-14	374731	0.998667	-0.0061	-1.79567	1.79567
1	97275193	rs72721996:A:G	A	G	0.6487	-0.0108	0.0108	0.0028	8.472e-05	262817	0.979695	1	97275193	rs72721996:A:G	A	G	0.6473	-0.0174	0.0174	0.003	7.322e-09	221863	0.979695	-0.0066	-1.60832	1.60832
1	97275693	rs533482:A:G	A	G	0.6702	-0.0106	0.0106	0.0028	0.0001428	262817	0.994863	1	97275693	rs533482:A:G	A	G	0.669	-0.0191	0.0191	0.003	3.016e-10	221863	0.994863	-0.0085	-2.07132	2.07132
1	97275694	rs533509:A:T	A	T	0.6702	-0.0106	0.0106	0.0028	0.000144	262817	0.994899	1	97275694	rs533509:A:T	A	T	0.669	-0.0191	0.0191	0.003	3.165e-10	221863	0.994899	-0.0085	-2.07132	2.07132
1	97276688	rs273882:T:C	T	C	0.67	-0.0117	0.0117	0.0024	1.164e-06	394755	1	1	97276688	rs273882:T:C	T	C	0.6691	-0.0194	0.0194	0.0026	1.508e-13	326329	1	-0.0077	-2.17615	2.17615
1	97286381	rs12060538:A:G	A	G	0.8979	0.0225	-0.0225	0.0039	6.089e-09	386252	0.998133	1	97286381	rs12060538:A:G	A	G	0.8976	0.0209	-0.0209	0.0042	6.066e-07	319517	0.998133	0.0016	-0.279159	0.279159
1	97287615	rs12066944:G:A	A	G	0.1	-0.0232	-0.0232	0.0043	9.584e-08	262817	0.996614	1	97287615	rs12066944:G:A	A	G	0.1002	-0.0276	-0.0276	0.0048	7.301e-09	221863	0.996614	-0.0044	0.682766	0.682766
1	97288410	rs12068332:G:C	C	G	0.1026	-0.0224	-0.0224	0.0043	2e-07	262817	0.998301	1	97288410	rs12068332:G:C	C	G	0.1031	-0.0271	-0.0271	0.0047	9.099e-09	221863	0.998301	-0.0047	0.737805	0.737805
1	97288708	rs12068453:G:A	A	G	0.1026	-0.0224	-0.0224	0.0043	1.815e-07	262817	0.998106	1	97288708	rs12068453:G:A	A	G	0.1031	-0.027	-0.027	0.0047	9.293e-09	221863	0.998106	-0.0046	0.722107	0.722107
*The maximal sample size for detected females is 434,794 and for males is 374,756. 1CHR: chromosome; 2POS: physical position bulied hg19; 3SNP: single-nucleotide polymorphism (or insertion/deletion); 4Tested_Allele: the effect allele for which all association statistics are reported; 5Other_Allele: the other allele at the SNP; 6Freq_Tested_Allele: frequency of the effect allele; 7beta: effect siz…
S6-2. Chi-square test for both sexes genome wide significant variants count
PTBP2 genomic region
	Females	Males	Exp.1	Chi-square test (p-value)2
Significant variants3	2	60	31	1.14726e-07
non-Significant variants4	888	830	859
rs10747478 ± 1000kb genomic region
	Females	Males	Exp.	Chi-square test (p-value)
Significant variants	121	454	287.5	2.17588e-59
non-Significant variants	21358	17737	19547.5
PTBP2 upstream genomic region
	Females	Males	Exp.	Chi-square test (p-value)
Significant variants	99	377	238	8.77744e-20
non-Significant variants	11598	11320	11459
PTBP2 downtream genomic region
	Females	Males	Exp.	Chi-square test (p-value)
Significant variants	20	17	18.5	0.72701
non-Significant variants	8872	8875	8873.5
1Exp.: the expected number of significant variants; 2Chi-square test (p-value): the p-value assessed by Chi-square test, if the p-value < 0.05, the difference between expected value and actual value is significant; 3Significant variants: the variants with p-value < 5*10-8; 4non-significant variants: the variants with p-value ≥ 5*10-8.
S6-3. Two LD block structures in PTBP2 and ~70kb upstream region
Presented are two LD blocks corresponding to 1000 Genomes Project European subpopulation. All significant variants located in PTBP2 and its 70kb upstream region were analyzed in LDlink (European population of 1000 Genomes Project), r2 statistics were plotted from 0 to 1 with color white to black. The shown variants are: the SNP with lowest p-value in males (rs12563540) and the SNP with the lowest…
References for S6-1
* Pulit, Sara L., et al. "Meta-analysis of genome-wide association studies for body fat distribution in 694 649 individuals of European ancestry." Human molecular genetics 28.1 (2019): 166-174.
** Khramtsova, Ekaterina A., et al. "Sex differences in the genetic architecture of obsessive–compulsive disorder." American Journal of Medical Genetics Part B: Neuropsychiatric Genetics 180.6 (2019): 351-364.

## Sheet: S7
Supplementary Table S7: Variants located in rs10747478 up- and downstream 1000kb genomic region extracted from AN GWAS Watson et al.*
CHR	POS2	SNP3	Tested_Allele4	Other_Allele5	beta6	SE7	P8	INFO9	NCAS10	NCON11	1CHR: chromosome; 2POS: physical position bulied hg19; 3SNP: single-nucleotide polymorphism (or insertion/deletion); 4Tested_Allele: the effect allele for which all association statistics are reported; 5Other_Allele: the other allele at the SNP; 6beta: effect size of tested allele; 7SE: standard error; 8P: P value of the SNP 9INOF: the quality of genotyping; 10NCAS: estimated effective sample siz…
1	96901455	rs10747478	G	T	0.075701	0.0137	3.133e-08	0.969	16992	55525
1	96924097	rs11165643	T	C	0.0746992	0.0135	3.465e-08	0.988	16992	55525
1	96935263	rs76649299	G	A	0.0745043	0.0136	4.008e-08	0.989	16992	55525
1	96886604	rs588660	A	G	0.0746992	0.0137	4.952e-08	0.961	16992	55525
1	96940119	rs2181375	G	A	0.0731018	0.0135	6.464e-08	0.996	16992	55525
1	96940371	rs2038646	G	C	0.0728972	0.0135	6.808e-08	0.997	16992	55525
1	96942406	rs10489741	A	G	0.0721997	0.0135	8.635e-08	1	16992	55525
1	96949526	rs10875017	T	C	0.0721997	0.0135	9.149e-08	0.996	16992	55525
1	96944797	rs1555543	C	A	0.0716972	0.0135	1.053e-07	1	16992	55525
1	96943994	rs1973993	C	T	0.0713993	0.0135	1.212e-07	1	16992	55525
1	96946253	rs6679458	T	G	0.0707007	0.0135	1.614e-07	0.999	16992	55525
1	96913765	rs4000303	G	A	0.0661996	0.0135	9.407e-07	0.974	16992	55525
1	96891671	rs510552	G	A	0.0660967	0.0135	1.076e-06	0.968	16992	55525	Reference for S7:
1	96898520	rs1989141	T	C	0.0659001	0.0135	1.156e-06	0.968	16992	55525	*Watson, Hunna J., et al. "Genome-wide association study identifies eight risk loci and implicates metabo-psychiatric origins for anorexia nervosa." Nature genetics 51.8 (2019): 1207-1214.
1	96895325	rs553785	A	G	0.0657971	0.0135	1.2e-06	0.968	16992	55525
1	97005156	rs10659972	I	D	0.0878002	0.0181	1.255e-06	0.94	16992	55525
1	96899222	rs10875009	C	T	0.0653007	0.0135	1.434e-06	0.968	16992	55525
1	96889884	rs2985636	A	T	0.0653007	0.0136	1.503e-06	0.964	16992	55525
1	96890636	rs1980684	G	A	0.0651977	0.0136	1.508e-06	0.965	16992	55525
1	96890379	rs1980683	G	A	0.0651977	0.0136	1.522e-06	0.963	16992	55525
1	96889314	rs6658131	A	G	0.0651977	0.0136	1.569e-06	0.964	16992	55525
1	96893000	rs11165623	A	G	0.0650009	0.0136	1.637e-06	0.966	16992	55525
1	97265692	rs720090	A	G	-0.125302	0.0262	1.752e-06	0.918	16992	55525
1	97261754	rs77220492	G	A	-0.1252	0.0262	1.759e-06	0.92	16992	55525
1	97254783	rs150784917	D	I	-0.125302	0.0262	1.818e-06	0.923	16992	55525
1	97249554	rs116019468	T	C	-0.124996	0.0262	1.857e-06	0.925	16992	55525
1	96926594	rs35137609	I	D	0.0689009	0.0145	1.876e-06	0.844	16992	55525
1	97245457	rs138329806	D	I	-0.124396	0.0261	1.91e-06	0.924	16992	55525
1	97215625	rs78334771	C	T	-0.122495	0.0259	2.239e-06	0.938	16992	55525
1	97204032	rs200563642	I	D	-0.121998	0.0259	2.387e-06	0.948	16992	55525
1	97187078	rs182749916	A	C	-0.120598	0.0258	2.824e-06	0.954	16992	55525
1	97005241	rs1238765	T	G	0.0848006	0.0181	2.948e-06	0.967	16992	55525
1	97061302	rs77784844	G	A	-0.1336	0.0286	3.003e-06	0.893	16992	55525
1	96998266	rs2759668	T	C	0.0845985	0.0181	3.032e-06	0.97	16992	55525
1	96997562	rs2759667	G	A	0.0844974	0.0181	3.072e-06	0.97	16992	55525
1	97002578	rs2800428	T	C	0.0845985	0.0181	3.084e-06	0.968	16992	55525
1	96996869	rs1745244	C	T	0.0844974	0.0181	3.089e-06	0.97	16992	55525
1	97001545	rs2759669	A	G	0.0844974	0.0181	3.095e-06	0.969	16992	55525
1	97002214	rs2800429	C	G	0.0845985	0.0181	3.111e-06	0.968	16992	55525
1	96996761	rs1780102	T	C	0.0844974	0.0181	3.116e-06	0.97	16992	55525
1	97002047	rs2800430	T	C	0.0844974	0.0181	3.116e-06	0.969	16992	55525
1	97258576	rs17115756	T	C	-0.120102	0.0258	3.134e-06	0.92	16992	55525
1	96997316	rs2800435	C	G	0.0843963	0.0181	3.142e-06	0.97	16992	55525
1	97001605	rs2765289	G	A	0.0844974	0.0181	3.153e-06	0.969	16992	55525
1	97233604	rs12354003	G	A	-0.1192	0.0256	3.186e-06	0.909	16992	55525
1	97158300	rs17590696	A	G	-0.119505	0.0256	3.19e-06	0.955	16992	55525
1	97001894	rs2247175	T	C	0.0843963	0.0181	3.224e-06	0.969	16992	55525
1	97249004	rs76340842	T	G	-0.119595	0.0257	3.254e-06	0.923	16992	55525
1	97245419	rs148291938	D	I	-0.119403	0.0257	3.305e-06	0.924	16992	55525
1	96994713	rs2759666	C	T	0.0842033	0.0181	3.345e-06	0.971	16992	55525
1	97063163	rs17426874	C	A	-0.135396	0.0291	3.394e-06	0.888	16992	55525
1	97240027	rs78171980	G	A	-0.119099	0.0256	3.409e-06	0.926	16992	55525
1	97228683	rs187884540	T	C	-0.118896	0.0256	3.435e-06	0.93	16992	55525
1	96992218	rs1231989	C	T	0.084001	0.0181	3.453e-06	0.972	16992	55525
1	96990811	rs1231988	G	T	0.0838999	0.0181	3.634e-06	0.972	16992	55525
1	96990356	rs1231986	C	G	0.0837987	0.0181	3.654e-06	0.972	16992	55525
1	96990162	rs1231985	G	A	0.0837987	0.0181	3.674e-06	0.971	16992	55525
1	96990531	rs1231987	G	A	0.0837987	0.0181	3.676e-06	0.972	16992	55525
1	96990477	rs76008485	T	C	-0.0836969	0.0181	3.795e-06	0.971	16992	55525
1	97036113	rs17426562	A	G	-0.130599	0.0283	3.902e-06	0.917	16992	55525
1	97203147	rs76959253	A	G	-0.115501	0.0253	4.874e-06	0.956	16992	55525
1	96996006	rs2800436	G	A	0.0827038	0.0182	5.199e-06	0.957	16992	55525
1	97132566	rs78944167	A	G	-0.116197	0.0256	5.625e-06	0.959	16992	55525
1	97173693	rs147525516	A	C	-0.1129	0.0251	7.126e-06	0.964	16992	55525
1	96935569	rs59578063	A	G	-0.0648052	0.0145	7.905e-06	0.984	16992	55525
1	97002766	rs2800427	C	A	0.060201	0.0135	7.991e-06	0.98	16992	55525
1	97002864	rs2759670	G	A	0.060201	0.0135	8.004e-06	0.98	16992	55525
1	96998126	rs2800433	A	T	0.0600033	0.0135	8.398e-06	0.982	16992	55525
1	97000998	rs2800431	T	C	0.0598997	0.0135	8.581e-06	0.981	16992	55525
1	97005643	rs1236381	C	G	0.0809992	0.0182	8.687e-06	0.966	16992	55525
1	97099156	rs80241129	T	A	-0.113303	0.0256	9.303e-06	0.958	16992	55525
1	97005560	rs1237791	C	T	0.080704	0.0182	9.372e-06	0.965	16992	55525
1	97099848	rs77663034	T	C	-0.1129	0.0255	9.776e-06	0.959	16992	55525
1	97088887	rs78064657	A	G	-0.114502	0.0259	1.023e-05	0.935	16992	55525
1	96883812	rs12564795	T	C	-0.0660009	0.015	1.051e-05	0.942	16992	55525
1	96883897	rs61786465	A	C	-0.0660009	0.015	1.065e-05	0.942	16992	55525
1	96888897	rs2057427	G	C	-0.065798	0.0149	1.071e-05	0.947	16992	55525
1	96886167	rs17131755	A	G	-0.0657019	0.015	1.138e-05	0.945	16992	55525
1	97135512	rs116291766	G	T	-0.110395	0.0251	1.139e-05	0.964	16992	55525
1	96884330	rs17115225	T	C	-0.065499	0.015	1.235e-05	0.942	16992	55525
1	97079016	rs142039759	A	G	-0.114603	0.0263	1.285e-05	0.917	16992	55525
1	97074206	rs548297138	C	A	-0.114996	0.0264	1.345e-05	0.91	16992	55525
1	96948002	rs6686016	A	G	-0.0628014	0.0145	1.427e-05	0.992	16992	55525
1	97159430	rs542576856	D	I	0.061001	0.0141	1.461e-05	0.895	16992	55525
1	97121344	rs12082092	G	A	-0.108499	0.0251	1.538e-05	0.969	16992	55525
1	97120733	rs116362957	G	A	-0.108398	0.0251	1.55e-05	0.969	16992	55525
1	96955038	rs6683508	C	T	-0.062301	0.0145	1.636e-05	0.99	16992	55525
1	96989855	rs150268342	D	I	0.0772018	0.018	1.725e-05	0.828	16992	55525
1	96951281	rs6593602	A	G	-0.0618967	0.0144	1.758e-05	0.996	16992	55525
1	96952142	rs55650017	A	G	-0.0618967	0.0144	1.782e-05	0.996	16992	55525
1	96955390	rs59894625	C	G	-0.0618009	0.0144	1.839e-05	0.995	16992	55525
1	96955391	rs57076863	A	G	-0.0618009	0.0144	1.845e-05	0.995	16992	55525
1	96956775	rs6593605	G	A	-0.0618009	0.0145	1.918e-05	0.99	16992	55525
1	97210729	rs35356252	D	I	0.0633034	0.0148	1.926e-05	0.896	16992	55525
1	96932736	rs986427	G	A	-0.0620988	0.0146	2.041e-05	0.979	16992	55525
1	96971241	rs67544133	A	G	-0.0618009	0.0145	2.081e-05	0.986	16992	55525
1	96957822	rs11326849	D	I	-0.0613011	0.0144	2.178e-05	0.993	16992	55525
1	96960057	rs17367240	A	G	-0.0613968	0.0145	2.184e-05	0.992	16992	55525
1	96960121	rs60776572	T	C	-0.0613968	0.0145	2.185e-05	0.992	16992	55525
1	96961723	rs9437743	G	A	-0.0613011	0.0145	2.261e-05	0.991	16992	55525
1	96968116	rs6593607	A	G	-0.0610991	0.0145	2.481e-05	0.988	16992	55525
1	96962246	rs17375929	T	A	-0.0608972	0.0145	2.541e-05	0.991	16992	55525
1	96962215	rs56119386	T	C	-0.0608972	0.0145	2.552e-05	0.991	16992	55525
1	96968005	rs6593606	T	C	-0.0608972	0.0145	2.595e-05	0.988	16992	55525
1	96972973	rs56209707	A	C	-0.0608972	0.0145	2.625e-05	0.987	16992	55525
1	96935421	rs59841749	A	C	-0.0610991	0.0146	2.934e-05	0.976	16992	55525
1	97276688	rs273882	C	T	0.061697	0.0148	3.129e-05	0.92	16992	55525
1	96715935	rs35507648	I	D	0.0589008	0.0141	3.13e-05	0.917	16992	55525
1	97273313	rs273884	T	A	0.0614995	0.0148	3.215e-05	0.929	16992	55525
1	97205173	rs201889251	I	D	0.0608034	0.0147	3.439e-05	0.964	16992	55525
1	97275193	rs72721996	G	A	0.0618004	0.0149	3.453e-05	0.872	16992	55525
1	97275694	rs533509	T	A	0.061302	0.0148	3.479e-05	0.923	16992	55525
1	97275693	rs533482	G	A	0.061302	0.0148	3.482e-05	0.923	16992	55525
1	97178388	rs34757071	I	D	0.061302	0.0148	3.486e-05	0.927	16992	55525
1	97213992	rs34168312	I	D	0.0608034	0.0147	3.517e-05	0.953	16992	55525
1	97265741	rs54790	C	T	0.061001	0.0148	3.61e-05	0.932	16992	55525
1	97273332	rs273883	A	G	0.0611045	0.0148	3.733e-05	0.926	16992	55525
1	97250022	rs273872	G	A	0.0606999	0.0147	3.889e-05	0.936	16992	55525
1	96563522	rs9651212	A	G	-0.145697	0.0354	3.905e-05	0.875	16828	54568
1	97250520	.	T	G	0.0605964	0.0147	3.939e-05	0.936	16992	55525
1	97251749	rs273874	C	A	0.0605964	0.0148	3.978e-05	0.936	16992	55525
1	97264382	rs273867	G	A	0.0606999	0.0148	4.108e-05	0.929	16992	55525
1	97236986	rs12727525	C	T	0.060201	0.0147	4.217e-05	0.943	16992	55525
1	97260472	rs17115758	T	C	0.0605023	0.0148	4.321e-05	0.93	16992	55525
1	97236060	rs12735550	A	G	0.0600974	0.0147	4.352e-05	0.944	16992	55525
1	97248246	rs273871	C	T	0.0603987	0.0148	4.455e-05	0.934	16992	55525
1	97252076	rs661203	G	A	0.0603987	0.0148	4.481e-05	0.933	16992	55525
1	96450281	rs77147707	G	A	-0.211104	0.0517	4.509e-05	0.878	16678	54866
1	96819655	rs170533	T	G	0.0563047	0.0138	4.516e-05	0.987	16992	55525
1	96819907	rs325951	A	G	0.0562007	0.0138	4.623e-05	0.987	16992	55525
1	97234244	rs12749680	T	A	0.0600033	0.0147	4.628e-05	0.941	16992	55525
1	97229889	rs68171384	G	A	0.059796	0.0147	4.673e-05	0.948	16992	55525
1	96818456	rs325953	T	C	0.0560022	0.0138	4.795e-05	0.989	16992	55525
1	97239818	rs6698118	G	C	0.0598997	0.0148	4.965e-05	0.938	16992	55525
1	97238173	rs34940124	C	A	0.0598997	0.0148	4.978e-05	0.939	16992	55525
1	96941158	rs7512263	A	C	-0.058795	0.0145	5.057e-05	0.991	16992	55525
1	96823086	rs325950	A	C	0.0560022	0.0138	5.07e-05	0.983	16992	55525
1	96925536	rs569913861	D	I	-0.0575973	0.0142	5.156e-05	0.896	16992	55525
1	96689536	rs321589	C	T	0.0580991	0.0144	5.274e-05	0.98	16992	55525
1	96772189	rs34064570	I	D	0.0563047	0.014	5.594e-05	0.952	16992	55525
1	96805998	rs161982	G	C	0.0555955	0.0138	5.614e-05	0.982	16992	55525
1	97225220	rs6677843	G	A	0.0590045	0.0147	5.708e-05	0.952	16992	55525
1	97216127	rs12568725	C	T	0.058599	0.0146	5.833e-05	0.966	16992	55525
1	96802577	rs161795	A	G	0.0553969	0.0138	5.913e-05	0.982	16992	55525
1	96830775	rs192990	A	G	0.0555955	0.0139	5.927e-05	0.976	16992	55525
1	97214765	rs1032488	A	T	0.058401	0.0145	5.933e-05	0.968	16992	55525
1	96829870	rs325947	C	A	0.0555955	0.0139	5.938e-05	0.977	16992	55525
1	97212763	rs273880	A	T	0.0582972	0.0145	5.979e-05	0.97	16992	55525
1	97213717	rs273879	A	T	0.058401	0.0145	6.017e-05	0.969	16992	55525
1	97136100	rs528763195	D	I	0.0592024	0.0148	6.032e-05	0.939	16992	55525
1	96528381	rs76381843	T	C	-0.144298	0.036	6.179e-05	0.858	16667	53767
1	97194373	rs35877347	I	D	0.0577027	0.0144	6.319e-05	0.99	16992	55525
1	97191324	rs72721957	T	C	0.0575045	0.0144	6.355e-05	0.993	16992	55525
1	97208742	rs531182	G	C	0.0579009	0.0145	6.356e-05	0.977	16992	55525
1	96766802	rs161987	G	A	0.0558036	0.0139	6.401e-05	0.955	16992	55525
1	97189288	rs3762410	A	T	0.0574006	0.0144	6.536e-05	0.995	16992	55525
1	97190416	rs34658983	A	G	0.0572967	0.0144	6.589e-05	0.996	16992	55525
1	96835538	rs600169	G	C	0.0553969	0.0139	6.653e-05	0.972	16992	55525
1	97190219	rs1032541	T	A	0.0572967	0.0144	6.669e-05	0.996	16992	55525
1	97192551	rs12087375	A	G	0.0572967	0.0144	6.686e-05	0.996	16992	55525
1	97193350	rs11165706	T	C	0.0572023	0.0144	6.768e-05	0.996	16992	55525
1	97189804	rs146225022	D	I	0.0575045	0.0144	6.873e-05	0.989	16992	55525
1	97197067	rs11165711	C	T	0.0572023	0.0144	6.909e-05	0.995	16992	55525
1	97195433	rs11165707	T	C	0.0570984	0.0144	6.965e-05	0.997	16992	55525
1	97195545	rs11165708	G	A	0.0570984	0.0144	6.994e-05	0.997	16992	55525
1	96790933	rs326674	C	T	0.0548953	0.0138	7.022e-05	0.981	16992	55525
1	97195638	rs11165709	C	T	0.0570984	0.0144	7.039e-05	0.997	16992	55525
1	97198560	rs11165712	T	C	0.0570984	0.0144	7.076e-05	0.995	16992	55525
1	97196058	rs12738081	T	C	0.057004	0.0144	7.112e-05	0.997	16992	55525
1	96785035	rs326679	T	C	0.0548953	0.0138	7.154e-05	0.98	16992	55525
1	96782403	rs10874997	T	G	0.0548953	0.0138	7.157e-05	0.979	16992	55525
1	97196566	rs6701205	G	T	0.057004	0.0144	7.171e-05	0.997	16992	55525
1	96786632	rs326678	G	A	0.0548006	0.0138	7.22e-05	0.981	16992	55525
1	96778004	rs326653	A	T	0.0548953	0.0138	7.38e-05	0.977	16992	55525
1	96696974	rs35230003	D	I	0.0567961	0.0143	7.39e-05	0.996	16992	55525
1	97201350	rs34057734	A	C	0.057004	0.0144	7.509e-05	0.993	16992	55525
1	97205246	rs79554282	A	G	0.0574006	0.0145	7.509e-05	0.98	16992	55525
1	97201427	rs35387107	C	A	0.0569	0.0144	7.541e-05	0.993	16992	55525
1	96777210	rs326651	C	T	0.0548006	0.0139	7.654e-05	0.976	16992	55525
1	96693878	rs613614	A	G	0.0567016	0.0143	7.681e-05	0.996	16992	55525
1	96772320	rs184470	C	T	0.0546965	0.0138	7.703e-05	0.977	16992	55525
1	96795795	rs326672	G	A	0.0546965	0.0138	7.727e-05	0.979	16992	55525
1	97199355	rs12563540	T	C	0.0567016	0.0144	7.803e-05	0.998	16992	55525
1	96770685	rs161985	G	A	0.0546018	0.0138	7.85e-05	0.977	16992	55525
1	97199323	rs12563538	T	C	0.0567016	0.0144	7.851e-05	0.998	16992	55525
1	96685666	rs321586	T	C	0.0565977	0.0143	7.857e-05	0.997	16992	55525
1	97171414	rs17115670	T	G	0.0569	0.0144	7.902e-05	0.989	16992	55525
1	97179027	rs12082632	A	G	0.0567961	0.0144	7.919e-05	0.994	16992	55525
1	97171719	rs6687806	G	C	0.0569	0.0144	7.942e-05	0.989	16992	55525
1	96688818	rs321588	A	G	0.0565032	0.0143	7.972e-05	0.998	16992	55525
1	97182874	rs12080617	A	G	0.0567961	0.0144	7.994e-05	0.995	16992	55525
1	97673383	rs76038939	C	T	-0.0999971	0.0254	8.091e-05	0.883	16992	55525
1	97170705	rs12073954	T	A	0.0567961	0.0144	8.101e-05	0.989	16992	55525
1	97182610	rs5776323	D	I	0.0565977	0.0144	8.122e-05	0.996	16992	55525
1	96810865	rs12756104	A	T	0.0546018	0.0139	8.158e-05	0.927	16992	55525
1	97183253	rs1472341	C	T	0.0565977	0.0144	8.23e-05	0.996	16992	55525
1	96769504	rs34270115	I	D	0.0546018	0.0139	8.267e-05	0.971	16992	55525
1	96836700	rs11165604	T	C	0.0551982	0.014	8.318e-05	0.942	16992	55525
1	96763824	rs676097	G	A	0.054403	0.0138	8.388e-05	0.977	16992	55525
1	97184594	rs35304132	A	C	0.0565032	0.0144	8.451e-05	0.996	16992	55525
1	96836324	rs35398457	D	I	0.0544977	0.0139	8.531e-05	0.97	16992	55525
1	97646419	rs76370325	T	C	-0.0834033	0.0212	8.572e-05	0.973	16992	55525
1	97168255	rs3945004	T	C	0.0567016	0.0144	8.695e-05	0.988	16992	55525
1	97182344	rs146893849	D	I	0.0565032	0.0144	8.935e-05	0.991	16992	55525
1	97239676	rs35822743	I	D	0.0605964	0.0155	8.96e-05	0.879	16992	55525
1	97174118	rs12564466	C	T	0.0563047	0.0144	9.46e-05	0.988	16992	55525
1	97202532	rs541765904	D	I	0.0565977	0.0145	9.556e-05	0.982	16992	55525
1	97156959	rs12741861	C	T	0.0565032	0.0145	9.564e-05	0.983	16992	55525
1	97156187	rs7524390	T	C	0.0565032	0.0145	9.57e-05	0.983	16992	55525
1	96754566	rs161992	A	G	0.0539956	0.0138	9.575e-05	0.977	16992	55525
1	97167865	rs6667421	C	G	0.0563992	0.0144	9.584e-05	0.987	16992	55525
1	97155734	rs4949939	T	G	0.0565032	0.0145	9.626e-05	0.982	16992	55525
1	97154203	rs67075994	T	C	0.0565032	0.0145	9.67e-05	0.982	16992	55525
1	97151811	rs17115636	C	T	0.0563992	0.0145	9.835e-05	0.981	16992	55525
1	97162271	rs34548357	A	G	0.0565032	0.0145	9.87e-05	0.981	16992	55525
1	96454918	rs57982461	C	T	-0.198	0.0508	9.875e-05	0.83	16862	55022
1	97651169	rs77141363	G	T	-0.0825016	0.0213	0.0001035	0.973	16992	55525
1	96749714	rs161989	G	A	0.0537967	0.0139	0.000104	0.976	16992	55525
1	97159200	rs17115650	G	A	0.0562007	0.0145	0.0001062	0.979	16992	55525
1	97654393	rs77993430	T	G	-0.0824038	0.0213	0.0001063	0.973	16992	55525
1	97147827	rs12071263	T	C	0.0560022	0.0145	0.0001112	0.981	16992	55525
1	97074111	rs201973270	A	G	0.0594003	0.0154	0.0001173	0.911	16992	55525
1	97148358	rs1155474	A	C	0.0558982	0.0145	0.0001183	0.978	16992	55525
1	97146479	rs7521259	G	A	0.0558036	0.0145	0.0001193	0.981	16992	55525
1	97667463	rs534883268	I	D	-0.0888968	0.0231	0.0001195	0.851	16992	55525
1	97664577	rs79946066	T	C	-0.0814053	0.0212	0.0001197	0.976	16992	55525
1	97664654	rs77334809	A	C	-0.0814053	0.0212	0.00012	0.976	16992	55525
1	96734737	rs660290	G	A	0.0537019	0.014	0.0001201	0.956	16992	55525
1	96799629	rs149371	T	C	0.0531047	0.0138	0.0001212	0.98	16992	55525
1	97067652	rs12731454	G	A	0.0594003	0.0155	0.0001218	0.906	16992	55525
1	97144125	rs71071607	D	I	0.0556996	0.0145	0.0001243	0.98	16992	55525
1	97145014	rs3748786	C	T	0.0556996	0.0145	0.0001244	0.98	16992	55525
1	97143046	rs11165698	T	C	0.0556996	0.0145	0.0001246	0.98	16992	55525
1	96797807	rs326671	T	C	0.0530003	0.0138	0.0001261	0.98	16992	55525
1	97147581	rs12735718	T	C	0.0555955	0.0145	0.0001275	0.979	16992	55525
1	97258468	rs6699242	A	G	-0.0666955	0.0174	0.0001286	0.949	16992	55525
1	97260514	rs12024107	T	C	-0.0666955	0.0174	0.0001286	0.949	16992	55525
1	97212373	rs142315770	D	I	0.0565977	0.0148	0.0001288	0.942	16992	55525
1	96423187	rs79822974	G	A	-0.190205	0.0497	0.0001297	0.858	16862	55022
1	97647933	rs10047165	G	C	-0.0811992	0.0212	0.00013	0.967	16992	55525
1	97649434	rs6656968	A	G	-0.0811992	0.0212	0.0001307	0.966	16992	55525
1	97254014	rs12035927	C	T	-0.0665993	0.0174	0.0001308	0.949	16992	55525
1	97648490	rs1413232	C	G	-0.0811992	0.0212	0.0001309	0.967	16992	55525
1	97653802	rs12034568	C	T	-0.0811016	0.0212	0.0001309	0.972	16992	55525
1	97267793	rs2391781	G	C	-0.0665993	0.0174	0.0001311	0.95	16992	55525
1	97135618	rs1575801	A	T	0.0555009	0.0145	0.0001312	0.979	16992	55525
1	97142002	rs4950012	C	T	0.0555009	0.0145	0.0001319	0.978	16992	55525
1	97133568	rs34753326	G	A	0.0555009	0.0145	0.0001322	0.978	16992	55525
1	96431481	rs79008083	T	C	-0.189999	0.0497	0.0001323	0.853	16862	55022
1	97134260	rs2021639	T	C	0.0555009	0.0145	0.0001324	0.979	16992	55525
1	97656466	rs12036730	T	A	-0.081004	0.0212	0.0001327	0.973	16992	55525
1	97657647	rs78874599	I	D	-0.081004	0.0212	0.0001332	0.975	16992	55525
1	97132852	rs12098010	T	C	0.0553969	0.0145	0.0001336	0.979	16992	55525
1	97132737	rs12097959	T	C	0.0553969	0.0145	0.0001337	0.979	16992	55525
1	97249952	rs12083632	T	G	-0.0663962	0.0174	0.0001337	0.95	16992	55525
1	97209880	rs605401	T	A	0.0553969	0.0145	0.000134	0.968	16992	55525
1	96744164	rs9660195	A	T	0.052896	0.0139	0.0001345	0.976	16992	55525
1	97074459	rs71071603	I	D	0.0587971	0.0154	0.0001356	0.912	16992	55525
1	96738338	rs321547	A	G	0.052896	0.0139	0.0001361	0.974	16992	55525
1	97215760	rs273878	C	G	0.0553969	0.0145	0.0001366	0.965	16992	55525
1	97272456	rs6699932	G	A	-0.0663962	0.0174	0.0001369	0.949	16992	55525
1	96735736	rs675043	C	T	0.052896	0.0139	0.0001384	0.973	16992	55525
1	97105717	rs17115588	A	G	0.0548006	0.0144	0.0001387	0.988	16992	55525
1	97103228	rs34556757	T	C	0.0548953	0.0144	0.0001393	0.984	16992	55525
1	97103288	rs35847497	D	I	0.0548953	0.0144	0.0001396	0.984	16992	55525
1	97107135	rs35860087	C	T	0.0546965	0.0144	0.0001398	0.991	16992	55525
1	97103087	rs28680499	T	C	0.0548953	0.0144	0.00014	0.983	16992	55525
1	96444119	rs57032930	T	C	-0.189999	0.0499	0.0001404	0.842	16862	55022
1	96440339	rs75744063	A	G	-0.189805	0.0499	0.0001406	0.845	16862	55022
1	97276300	rs3791004	G	A	-0.0659048	0.0173	0.0001408	0.937	16992	55525
1	97103732	rs4950002	G	C	0.0548953	0.0144	0.0001412	0.985	16992	55525
1	97162579	rs34863538	I	D	0.0558036	0.0147	0.0001413	0.96	16992	55525
1	97209471	rs34534988	C	A	0.0549994	0.0145	0.0001418	0.972	16992	55525
1	97101858	rs34367318	T	C	0.0549994	0.0145	0.0001428	0.98	16992	55525
1	96732885	rs504399	C	A	0.0528012	0.0139	0.0001432	0.972	16992	55525
1	97283492	rs11165725	T	C	-0.0663962	0.0175	0.0001433	0.944	16992	55525
1	97664561	rs75637747	T	C	-0.0805053	0.0212	0.0001434	0.971	16992	55525
1	96733579	rs644590	T	A	0.0528012	0.0139	0.0001439	0.972	16992	55525
1	97208823	rs35234383	I	D	0.0548953	0.0145	0.000144	0.973	16992	55525
1	97129147	rs12729230	T	C	0.0551035	0.0145	0.0001445	0.979	16992	55525
1	96698230	rs9324362	C	T	-0.0579999	0.0153	0.0001447	0.995	16992	55525
1	97238705	rs12075245	A	G	-0.0660009	0.0174	0.000145	0.952	16992	55525
1	97128472	rs12752068	C	T	0.0551035	0.0145	0.0001458	0.98	16992	55525
1	97100907	rs969953	G	C	0.0549994	0.0145	0.0001462	0.977	16992	55525
1	97128312	rs201556190	I	D	0.0551035	0.0145	0.000147	0.977	16992	55525
1	96424863	rs141277224	G	A	-0.196502	0.0518	0.0001473	0.891	16678	54866
1	96712340	rs638380	A	G	0.0526019	0.0139	0.0001482	0.972	16992	55525
1	97126063	rs35540154	T	C	0.0549994	0.0145	0.0001485	0.98	16992	55525
1	96888201	rs1980769	T	A	-0.0530949	0.014	0.0001487	0.949	16992	55525
1	96712329	rs474999	G	T	0.0526019	0.0139	0.0001488	0.972	16992	55525
1	97108497	rs1325754	T	C	0.0544977	0.0144	0.0001488	0.993	16992	55525
1	96728392	rs161998	T	G	0.0526019	0.0139	0.0001501	0.971	16992	55525
1	97130614	rs140445912	D	I	0.0551035	0.0145	0.0001503	0.978	16992	55525
1	97206114	rs12091544	C	G	0.0546018	0.0144	0.0001508	0.979	16992	55525
1	97125335	rs6690066	T	G	0.0548953	0.0145	0.0001512	0.981	16992	55525
1	96724741	rs9662580	A	G	0.0526019	0.0139	0.0001514	0.97	16992	55525
1	97193145	rs7541317	G	A	0.0542988	0.0143	0.0001516	0.992	16992	55525
1	97071036	rs200246314	A	G	0.0584953	0.0154	0.0001519	0.911	16992	55525
1	97206112	rs12091543	C	G	0.0546018	0.0144	0.0001523	0.98	16992	55525
1	96700240	rs17457620	T	C	0.0509973	0.0135	0.0001524	0.985	16992	55525
1	97206852	rs66533250	A	G	0.0546018	0.0144	0.0001534	0.978	16992	55525
1	97133632	rs12750744	C	T	0.0548953	0.0145	0.0001536	0.978	16992	55525
1	97207040	rs34575842	G	A	0.0546018	0.0144	0.0001539	0.978	16992	55525
1	97078188	rs4949936	T	C	0.0580991	0.0154	0.0001544	0.919	16992	55525
1	97109047	rs6677128	G	A	0.0542988	0.0144	0.0001544	0.994	16992	55525
1	97205775	rs12086822	G	A	0.0544977	0.0144	0.0001544	0.981	16992	55525
1	97128216	rs6691751	C	T	0.0549994	0.0145	0.0001549	0.979	16992	55525
1	97076234	rs17115529	C	A	0.0582029	0.0154	0.0001574	0.916	16992	55525
1	97205475	rs77824669	C	T	0.054403	0.0144	0.0001577	0.982	16992	55525
1	97122508	rs75565806	T	C	0.0546965	0.0145	0.0001583	0.982	16992	55525
1	97204575	rs2101876	A	T	0.0542988	0.0144	0.000159	0.984	16992	55525
1	97110637	rs55789411	T	C	0.0540999	0.0143	0.0001591	0.995	16992	55525
1	97121972	rs7525557	G	T	0.0546965	0.0145	0.0001597	0.983	16992	55525
1	96727795	rs161996	T	C	0.0526019	0.0139	0.00016	0.967	16992	55525
1	97122353	rs7533789	T	G	0.0546965	0.0145	0.00016	0.982	16992	55525
1	96720302	rs321593	C	T	0.0524027	0.0139	0.0001608	0.971	16992	55525
1	97204031	rs2101875	A	G	0.0542041	0.0144	0.0001619	0.986	16992	55525
1	97080416	rs144692603	C	T	0.0577027	0.0153	0.0001641	0.924	16992	55525
1	97202856	rs7513314	C	T	0.0540999	0.0144	0.000166	0.988	16992	55525
1	97111780	rs12567921	T	C	0.0539956	0.0143	0.0001663	0.995	16992	55525
1	96709275	rs9659182	T	C	0.0522983	0.0139	0.0001679	0.968	16992	55525
1	97082532	rs2104449	T	G	0.0638007	0.017	0.0001694	0.861	16992	55525
1	96689955	rs4504943	A	G	-0.0568032	0.0151	0.0001703	1	16992	55525
1	97081614	rs71656155	C	T	0.0574006	0.0153	0.0001716	0.927	16992	55525
1	97122864	rs71656158	G	A	0.0546965	0.0146	0.0001716	0.976	16992	55525
1	97122859	rs71656157	T	A	0.0546965	0.0146	0.0001718	0.976	16992	55525
1	97165566	rs12031128	A	G	-0.0643039	0.0171	0.0001718	1	16992	55525
1	97165579	rs12027934	C	A	-0.0643039	0.0171	0.0001722	1	16992	55525
1	96695786	rs1041048	C	T	-0.0568984	0.0152	0.0001727	1	16992	55525
1	97118056	rs12077684	C	T	0.0542988	0.0145	0.0001736	0.987	16992	55525
1	97127997	rs144094816	I	D	0.057004	0.0152	0.0001737	0.919	16992	55525
1	97168334	rs59519965	T	G	-0.0643039	0.0171	0.000175	1	16992	55525
1	97174329	rs35006992	G	A	0.0537967	0.0143	0.0001755	0.992	16992	55525
1	97174675	rs6664573	A	T	0.0537967	0.0143	0.0001758	0.992	16992	55525
1	97175781	rs4950013	G	T	0.0537967	0.0143	0.0001766	0.993	16992	55525
1	97168870	rs7525442	A	G	-0.0641972	0.0171	0.0001773	0.999	16992	55525
1	96694568	rs1872733	C	T	-0.0568032	0.0152	0.0001779	1	16992	55525
1	96710265	rs200632100	G	T	0.0522983	0.0139	0.0001783	0.959	16992	55525
1	97114099	rs17115608	T	A	0.0540999	0.0144	0.0001784	0.99	16992	55525
1	97117106	rs12076288	C	T	0.0540999	0.0144	0.0001785	0.988	16992	55525
1	97112211	rs12727823	G	A	0.0537967	0.0143	0.000179	0.994	16992	55525
1	96710203	rs77095828	C	T	0.0522034	0.0139	0.0001791	0.959	16992	55525
1	97079976	rs4949938	G	A	0.0574006	0.0153	0.0001794	0.923	16992	55525
1	97070107	rs6700540	T	C	0.058401	0.0156	0.0001795	0.898	16992	55525
1	97180312	rs6679882	G	A	0.0537019	0.0143	0.00018	0.994	16992	55525
1	97180432	rs6682629	G	T	0.0535976	0.0143	0.0001802	0.996	16992	55525
1	97180502	rs6680078	T	A	0.0535976	0.0143	0.0001804	0.996	16992	55525
1	97180860	rs66945820	G	C	0.0535976	0.0143	0.0001814	0.996	16992	55525
1	97171811	rs6702938	A	T	0.0537967	0.0144	0.0001823	0.99	16992	55525
1	97080426	rs12562337	G	A	0.0572967	0.0153	0.0001842	0.924	16992	55525
1	97181359	rs11165704	A	T	0.0535029	0.0143	0.0001854	0.997	16992	55525
1	97152559	rs1496116	C	T	-0.0641972	0.0172	0.0001856	0.995	16992	55525
1	97117514	rs72721923	G	A	0.0539956	0.0145	0.000186	0.987	16992	55525
1	96719266	rs321592	C	T	0.0518996	0.0139	0.0001864	0.973	16992	55525
1	97157908	rs4949940	G	A	0.0539009	0.0144	0.0001873	0.982	16992	55525
1	97179061	rs2132427	G	T	-0.0640053	0.0171	0.0001882	0.999	16992	55525
1	97164750	rs12756248	C	T	0.0657971	0.0176	0.0001885	0.878	16992	55525
1	97177535	rs12037809	C	G	-0.0640053	0.0171	0.0001885	0.999	16992	55525
1	97177244	rs1591865	G	C	-0.0640053	0.0171	0.0001887	0.999	16992	55525
1	97177371	rs7413681	G	T	-0.0640053	0.0171	0.0001887	0.999	16992	55525
1	97182039	rs12087010	A	G	0.0533986	0.0143	0.0001888	0.997	16992	55525
1	97178241	rs10875029	G	A	-0.0640053	0.0171	0.000189	0.999	16992	55525
1	97177209	rs1591866	G	A	-0.0640053	0.0171	0.0001897	0.999	16992	55525
1	97071816	rs188954055	A	G	0.0577027	0.0155	0.0001902	0.909	16992	55525
1	97163366	rs66906209	T	A	0.0537019	0.0144	0.0001908	0.985	16992	55525
1	96689957	rs4350247	C	T	-0.0564011	0.0151	0.0001914	0.999	16992	55525
1	97144139	rs12027165	T	C	-0.0640053	0.0172	0.0001915	0.99	16992	55525
1	96715836	rs668342	G	C	0.0517002	0.0139	0.0001916	0.973	16992	55525
1	96717936	rs971156	C	T	0.0517002	0.0139	0.0001917	0.973	16992	55525
1	96717849	rs971157	G	C	0.0517002	0.0139	0.0001926	0.973	16992	55525
1	96697263	rs11165562	G	A	-0.0566021	0.0152	0.000193	0.998	16992	55525
1	97077935	rs149800231	C	T	0.0580991	0.0156	0.000193	0.896	16992	55525
1	97077940	rs148092148	C	T	0.0580991	0.0156	0.0001931	0.896	16992	55525
1	97169877	rs12741065	G	A	0.0535976	0.0144	0.0001934	0.989	16992	55525
1	96715315	rs610263	A	G	0.0517002	0.0139	0.0001942	0.974	16992	55525
1	96715123	rs681950	T	C	0.0517002	0.0139	0.0001943	0.974	16992	55525
1	96717156	rs1386305	G	A	0.0517002	0.0139	0.0001945	0.973	16992	55525
1	96891623	rs11807955	T	C	-0.0515986	0.0139	0.0001947	0.958	16992	55525
1	97116871	rs7534302	A	G	0.0537967	0.0144	0.0001949	0.988	16992	55525
1	97077942	rs141820783	A	G	0.0580991	0.0156	0.0001953	0.896	16992	55525
1	96714602	rs2219909	G	A	0.0515957	0.0139	0.0001957	0.974	16992	55525
1	96692290	rs11803205	G	C	-0.0564011	0.0152	0.0001959	1	16992	55525
1	97077945	rs192638654	C	T	0.0580991	0.0156	0.0001959	0.896	16992	55525
1	97077948	rs373173149	A	C	0.0580991	0.0156	0.000196	0.897	16992	55525
1	97186182	rs12566237	G	A	0.0533038	0.0143	0.0001968	0.996	16992	55525
1	96689366	rs57335639	G	A	-0.0564011	0.0151	0.0001971	0.998	16992	55525
1	96714198	rs534693	G	A	0.0515957	0.0139	0.0001977	0.974	16992	55525
1	97115611	rs4950004	A	C	0.0537019	0.0144	0.000199	0.99	16992	55525
1	97164192	rs11165703	G	A	0.0535029	0.0144	0.0001991	0.987	16992	55525
1	96688627	rs7548392	G	A	-0.0562	0.0151	0.0002006	1	16992	55525
1	96713784	rs608948	T	C	0.0515008	0.0139	0.0002012	0.974	16992	55525
1	97162829	rs6698710	A	G	0.0535029	0.0144	0.0002019	0.986	16992	55525
1	96712930	rs502505	A	G	0.0515008	0.0139	0.0002022	0.974	16992	55525
1	97203790	rs546828757	D	I	0.0535029	0.0144	0.0002027	0.98	16992	55525
1	96674597	rs3903882	G	A	-0.0566021	0.0152	0.0002041	0.987	16992	55525
1	96712521	rs498154	G	A	0.0515008	0.0139	0.0002054	0.974	16992	55525
1	96475994	rs77898467	G	A	-0.194605	0.0524	0.0002072	0.791	15438	48716
1	96715798	rs668401	T	C	0.0515008	0.0139	0.0002087	0.972	16992	55525
1	96687640	rs11165561	C	T	-0.0559991	0.0151	0.000212	1	16992	55525
1	96718961	rs321591	A	G	0.0513963	0.0139	0.0002125	0.971	16992	55525
1	97174123	rs2391798	T	G	0.0531995	0.0144	0.0002128	0.989	16992	55525
1	96711877	rs74792543	A	C	0.0513013	0.0139	0.000213	0.974	16992	55525
1	96686194	rs3903884	C	G	-0.0559039	0.0151	0.0002138	1	16992	55525
1	96686237	rs4367826	C	A	-0.0559039	0.0151	0.0002155	1	16992	55525
1	97153245	rs17115644	A	G	0.0533986	0.0144	0.0002159	0.982	16992	55525
1	97148733	rs12032101	T	C	-0.0635044	0.0172	0.0002162	0.995	16992	55525
1	96711484	rs146428892	C	T	0.0513013	0.0139	0.0002171	0.974	16992	55525
1	97085061	rs35436762	A	G	0.0563047	0.0152	0.0002172	0.935	16992	55525
1	96914049	rs1931180	T	C	-0.0511986	0.0138	0.0002182	0.964	16992	55525
1	97147716	rs17115625	A	G	-0.0633978	0.0172	0.0002235	0.995	16992	55525
1	96918809	.	C	A	-0.0509986	0.0138	0.000224	0.967	16992	55525
1	97146288	.	G	A	-0.063302	0.0172	0.0002245	0.991	16992	55525
1	97034068	rs2489378	T	C	0.0524027	0.0142	0.0002247	0.927	16992	55525
1	96685955	rs3853692	T	G	-0.055703	0.0151	0.0002253	1	16992	55525
1	96710096	rs74658983	T	G	0.0511018	0.0139	0.0002263	0.975	16992	55525
1	97148579	rs12024617	A	G	-0.063302	0.0172	0.0002267	0.995	16992	55525
1	96709627	rs9661283	T	G	0.0511018	0.0139	0.000229	0.973	16992	55525
1	96709522	rs9660527	C	T	0.0509973	0.0139	0.0002293	0.975	16992	55525
1	96708810	rs75566514	T	C	0.0509973	0.0139	0.0002348	0.976	16992	55525
1	96708617	rs61789682	T	C	0.0509022	0.0139	0.0002366	0.976	16992	55525
1	96979614	rs2765288	C	A	0.0679016	0.0185	0.0002392	0.975	16992	55525
1	97145753	rs7520549	G	A	-0.0630037	0.0172	0.0002417	0.994	16992	55525
1	97145553	rs7520547	C	T	-0.0630037	0.0172	0.0002422	0.994	16992	55525
1	96980144	rs2800425	C	T	0.067696	0.0184	0.0002423	0.976	16992	55525
1	97140868	rs7531882	C	G	-0.0630037	0.0172	0.0002432	0.993	16992	55525
1	97148146	rs35418788	D	I	0.054403	0.0148	0.0002435	0.894	16992	55525
1	97138414	rs6659501	C	T	-0.0630037	0.0172	0.0002438	0.992	16992	55525
1	97171969	rs35438365	I	D	0.0537967	0.0147	0.0002467	0.955	16992	55525
1	97138587	rs12044927	C	A	-0.0628972	0.0172	0.0002472	0.992	16992	55525
1	97138538	rs12044892	G	A	-0.0628972	0.0172	0.0002473	0.992	16992	55525
1	96980922	rs2765287	G	A	0.0676026	0.0185	0.0002474	0.975	16992	55525
1	97136852	rs7553851	G	A	-0.0628972	0.0172	0.000248	0.992	16992	55525
1	97136827	rs1575799	T	C	-0.0628972	0.0172	0.0002491	0.992	16992	55525
1	97136782	rs1575800	A	T	-0.0628972	0.0172	0.0002492	0.992	16992	55525
1	97131822	rs61789521	G	A	-0.0630996	0.0172	0.0002493	0.989	16992	55525
1	97135993	rs11165695	T	G	-0.0628972	0.0172	0.0002494	0.992	16992	55525
1	97136584	rs2021638	G	T	-0.0628972	0.0172	0.0002495	0.992	16992	55525
1	97136327	rs11165696	G	A	-0.0628972	0.0172	0.0002498	0.992	16992	55525
1	97136354	rs7551074	G	A	-0.0628972	0.0172	0.0002498	0.992	16992	55525
1	97130973	rs12043027	C	T	-0.0628972	0.0172	0.0002502	0.991	16992	55525
1	97135440	rs6682850	T	C	-0.0628972	0.0172	0.0002502	0.992	16992	55525
1	97135926	rs11165694	T	C	-0.0628972	0.0172	0.0002504	0.992	16992	55525
1	96981193	rs2996571	A	T	0.0676026	0.0185	0.0002507	0.975	16992	55525
1	97135636	rs59088951	C	T	-0.0628972	0.0172	0.0002507	0.992	16992	55525
1	97120759	rs181950571	T	C	-0.0631954	0.0173	0.0002512	0.988	16992	55525
1	97133069	rs6688086	G	A	-0.0628972	0.0172	0.0002523	0.991	16992	55525
1	97120754	rs141861264	I	D	-0.0631954	0.0173	0.0002525	0.988	16992	55525
1	97130478	rs12042148	G	A	-0.0628972	0.0172	0.0002526	0.992	16992	55525
1	96704420	rs652056	T	C	0.0505981	0.0138	0.0002534	0.978	16992	55525
1	97130186	rs12042074	G	A	-0.0628972	0.0172	0.0002534	0.992	16992	55525
1	97134576	rs7545022	G	A	-0.0628014	0.0172	0.0002534	0.992	16992	55525
1	96709484	rs9659207	T	C	0.0507977	0.0139	0.0002537	0.971	16992	55525
1	97130433	rs12045373	T	G	-0.0628014	0.0172	0.0002538	0.992	16992	55525
1	97130019	rs12044507	A	G	-0.0628014	0.0172	0.0002545	0.992	16992	55525
1	96705330	rs647867	G	A	0.0505981	0.0138	0.0002548	0.977	16992	55525
1	96709475	rs9659200	T	C	0.0507977	0.0139	0.0002548	0.971	16992	55525
1	97091507	rs1925834	A	T	0.0553022	0.0151	0.0002549	0.947	16992	55525
1	97119444	rs7541173	A	G	-0.0626949	0.0171	0.0002549	0.996	16992	55525
1	97125712	rs58139858	C	T	-0.0628014	0.0172	0.0002552	0.992	16992	55525
1	97125826	rs2023601	T	C	-0.0628014	0.0172	0.0002552	0.992	16992	55525
1	96982158	rs2996570	G	A	0.0674998	0.0185	0.0002554	0.975	16992	55525
1	97125001	rs61787927	C	A	-0.0628014	0.0172	0.0002557	0.992	16992	55525
1	96703726	rs524830	G	A	0.0505981	0.0138	0.0002565	0.978	16992	55525
1	97124634	rs61787926	T	C	-0.0628014	0.0172	0.0002571	0.993	16992	55525
1	96983239	rs1780101	T	C	0.0674998	0.0185	0.0002572	0.975	16992	55525
1	97119088	rs61787886	T	C	-0.0626949	0.0171	0.0002572	0.996	16992	55525
1	97089501	rs2094124	T	C	0.0553022	0.0151	0.0002579	0.945	16992	55525
1	97220357	rs6666522	T	C	-0.0638028	0.0175	0.0002579	0.967	16992	55525
1	97118479	rs4518961	T	C	-0.0625991	0.0171	0.0002583	0.997	16992	55525
1	97124147	rs61787925	A	C	-0.0626949	0.0172	0.0002598	0.993	16992	55525
1	97122735	rs61787923	C	T	-0.0626949	0.0172	0.0002599	0.994	16992	55525
1	97123892	rs66604930	G	A	-0.0626949	0.0172	0.0002601	0.993	16992	55525
1	97123312	rs112371484	D	I	-0.0626949	0.0172	0.0002606	0.993	16992	55525
1	96985365	rs1780099	C	T	0.0673969	0.0185	0.0002607	0.975	16992	55525
1	97123431	rs59274111	G	A	-0.0626949	0.0172	0.0002609	0.993	16992	55525
1	97121875	rs6670791	G	T	-0.0625991	0.0172	0.0002614	0.994	16992	55525
1	97116605	rs57536625	G	C	-0.0625033	0.0171	0.0002616	0.999	16992	55525
1	96984464	rs1780100	A	C	0.0673969	0.0185	0.0002618	0.975	16992	55525
1	97275643	rs67645316	D	I	-0.0643999	0.0176	0.0002628	0.947	16992	55525
1	96990492	rs11165659	G	C	0.0517002	0.0142	0.0002634	0.983	16992	55525
1	97120431	rs61787891	T	C	-0.0625991	0.0172	0.0002641	0.995	16992	55525
1	97120607	rs61787892	G	C	-0.0625991	0.0172	0.0002641	0.995	16992	55525
1	96699222	rs35508926	G	A	0.0645041	0.0177	0.0002649	0.906	16992	55525
1	97120868	rs4584443	C	A	-0.0625991	0.0172	0.0002649	0.995	16992	55525
1	96701718	rs574735	A	G	0.0503984	0.0138	0.0002653	0.979	16992	55525
1	97120888	rs4567327	C	A	-0.0625991	0.0172	0.0002655	0.995	16992	55525
1	96700878	rs601557	A	G	0.0505981	0.0139	0.0002661	0.976	16992	55525
1	97119916	rs7543771	C	G	-0.0625033	0.0171	0.0002664	0.996	16992	55525
1	96993561	rs11165660	T	G	0.0517002	0.0142	0.000269	0.982	16992	55525
1	96980709	rs2800424	C	A	0.0672006	0.0185	0.0002697	0.974	16992	55525
1	97281582	rs12065829	C	G	-0.0643999	0.0177	0.0002713	0.948	16992	55525
1	97117540	rs6672485	C	T	-0.0623968	0.0171	0.0002715	0.998	16992	55525
1	97117618	rs6672509	C	T	-0.0623968	0.0171	0.0002722	0.998	16992	55525
1	97117635	rs6659919	T	C	-0.0623968	0.0171	0.0002723	0.998	16992	55525
1	97116540	rs59012322	G	T	-0.062301	0.0171	0.0002729	0.999	16992	55525
1	97116336	rs60632705	A	T	-0.062301	0.0171	0.0002731	0.999	16992	55525
1	97116271	rs61590599	A	G	-0.062301	0.0171	0.0002733	1	16992	55525
1	97116784	rs67810042	G	A	-0.062301	0.0171	0.0002743	0.999	16992	55525
1	97115615	rs7528506	T	G	-0.062301	0.0171	0.0002744	1	16992	55525
1	97115585	rs7520670	C	T	-0.062301	0.0171	0.0002763	1	16992	55525
1	97115462	rs7517979	T	A	-0.062301	0.0171	0.0002764	1	16992	55525
1	97116792	rs67937490	T	C	-0.062301	0.0171	0.0002764	0.998	16992	55525
1	96707508	rs61789676	C	G	0.050503	0.0139	0.0002786	0.966	16992	55525
1	96711383	rs200942625	A	G	0.0503984	0.0139	0.0002787	0.973	16992	55525
1	96984526	rs1618211	C	T	0.0670977	0.0185	0.0002816	0.975	16992	55525
1	96700020	rs516902	T	C	0.0501987	0.0138	0.0002839	0.981	16992	55525
1	97113731	rs11165690	C	T	-0.0620988	0.0171	0.0002858	1	16992	55525
1	97287178	rs139327400	D	I	0.0603046	0.0166	0.0002866	0.888	16992	55525
1	97122285	rs185080349	A	G	-0.0620031	0.0171	0.0002873	0.982	16992	55525
1	97113915	rs12071951	G	T	-0.0620031	0.0171	0.0002884	1	16992	55525
1	96699525	rs11292613	D	I	0.0501987	0.0139	0.0002887	0.973	16992	55525
1	96937663	rs71068892	I	D	0.0613961	0.0169	0.0002892	0.74	15415	50527
1	97097450	rs68049919	C	A	0.054403	0.015	0.0002921	0.96	16992	55525
1	97196678	rs10875031	T	C	-0.0623968	0.0172	0.0002938	1	16992	55525
1	97262716	rs3791010	T	C	-0.0636962	0.0176	0.0002942	0.954	16992	55525
1	96699065	rs35088416	D	I	0.0501036	0.0138	0.000295	0.978	16992	55525
1	97245200	rs10489797	G	T	-0.0635044	0.0176	0.0002982	0.957	16992	55525
1	97099061	rs12737446	G	A	0.0540999	0.015	0.0002993	0.966	16992	55525
1	97241921	rs67517456	D	I	-0.0635044	0.0175	0.0002997	0.957	16992	55525
1	97146954	rs1409057	G	A	-0.0620031	0.0172	0.0003001	0.993	16992	55525
1	97098367	rs35505127	G	T	0.0542041	0.015	0.0003004	0.963	16992	55525
1	96308768	rs79753225	A	C	-0.170302	0.0472	0.0003057	0.957	16862	55022
1	97126780	rs529117034	I	D	-0.0620031	0.0172	0.0003061	0.992	16992	55525
1	97129764	rs12041285	G	A	-0.0620988	0.0172	0.0003062	0.991	16992	55525
1	97233165	rs7540478	G	A	-0.0631954	0.0175	0.0003063	0.962	16992	55525
1	97262041	rs3748783	T	C	-0.0633978	0.0176	0.0003076	0.953	16992	55525
1	97192385	rs11165705	T	C	-0.0622052	0.0172	0.0003084	1	16992	55525
1	97127508	rs77333350	I	D	-0.0620031	0.0172	0.0003097	0.992	16992	55525
1	96317695	rs79928441	A	T	-0.170302	0.0472	0.0003106	0.954	16862	55022
1	97252839	rs11165721	C	A	-0.063302	0.0176	0.0003107	0.953	16992	55525
1	97233708	rs12354163	T	C	-0.0631954	0.0175	0.0003113	0.961	16992	55525
1	97284496	rs10875035	A	C	-0.0636003	0.0176	0.0003138	0.946	16992	55525
1	97189730	rs12090671	T	G	-0.0620988	0.0172	0.0003142	0.999	16992	55525
1	97264986	.	G	C	-0.063302	0.0176	0.0003145	0.953	16992	55525
1	97189723	rs12086120	G	A	-0.0620988	0.0172	0.0003147	1	16992	55525
1	97204291	rs2088252	G	A	0.0597018	0.0166	0.0003212	0.893	16992	55525
1	97152312	rs74760551	I	D	-0.0623968	0.0174	0.0003266	0.993	16992	55525
1	97190331	rs111909857	A	G	-0.0618967	0.0172	0.0003286	0.999	16992	55525
1	97283033	rs10875034	C	T	-0.063302	0.0176	0.0003333	0.948	16992	55525
1	97282928	rs66547867	D	I	-0.063302	0.0176	0.0003334	0.948	16992	55525
1	97172758	rs61786385	G	T	-0.0620988	0.0173	0.0003336	0.998	16992	55525
1	97173906	rs12031518	C	T	-0.0620988	0.0173	0.0003367	0.998	16992	55525
1	97263793	rs273866	G	C	0.0553969	0.0154	0.0003387	0.914	16992	55525
1	96875817	rs557961530	D	I	0.0590045	0.0165	0.0003388	0.914	16992	55525
1	97287825	rs35696197	T	G	0.0594003	0.0166	0.0003415	0.891	16992	55525
1	97673404	rs12120388	A	C	-0.0484972	0.0136	0.0003474	0.963	16992	55525
1	97087488	rs112277976	I	D	0.0542041	0.0152	0.0003484	0.92	16992	55525
1	96349149	rs143009005	G	T	-0.163896	0.0459	0.0003582	0.962	16862	55022
1	96350133	rs200919241	D	I	-0.163896	0.0459	0.0003596	0.962	16862	55022
1	97164343	rs7544736	G	A	-0.0615988	0.0173	0.0003652	1	16992	55525
1	96357265	rs74399008	A	G	-0.163896	0.046	0.000368	0.959	16862	55022
1	96780031	rs326655	T	A	0.0497992	0.014	0.0003683	0.972	16992	55525
1	96355049	rs114845601	G	A	-0.163802	0.046	0.0003694	0.96	16862	55022
1	96324825	rs35253020	I	D	0.0567961	0.0159	0.0003695	0.964	16992	55525
1	97155124	rs7521087	A	C	-0.0617052	0.0173	0.0003704	0.995	16992	55525
1	97155123	rs7542967	A	G	-0.0617052	0.0173	0.0003708	0.995	16992	55525
1	97035474	rs12071803	A	G	0.0513013	0.0144	0.0003713	0.947	16992	55525
1	97157335	rs61789528	A	G	-0.0617052	0.0173	0.0003728	0.995	16992	55525
1	96387520	rs17419004	A	G	-0.164403	0.0462	0.0003746	0.906	16862	55022
1	96364497	.	C	T	-0.164002	0.0461	0.0003759	0.955	16862	55022
1	96365150	rs116416193	C	G	-0.164002	0.0461	0.0003765	0.954	16862	55022
1	96388709	rs17452960	A	G	-0.164297	0.0462	0.0003784	0.903	16862	55022
1	97129231	rs57248883	C	G	-0.0620031	0.0174	0.0003797	0.986	16992	55525
1	96366348	rs74592769	T	C	-0.164002	0.0461	0.0003801	0.953	16862	55022
1	97153424	rs12097731	G	A	-0.0615988	0.0173	0.0003809	0.995	16992	55525
1	97022134	rs4949934	A	G	0.0511968	0.0144	0.0003821	0.958	16992	55525
1	95951765	rs142299339	T	G	-0.174901	0.0493	0.0003909	0.849	16686	54334
1	96766417	rs161671	C	A	0.0501987	0.0142	0.0003933	0.91	16992	55525
1	97172454	rs12073730	T	G	-0.0613011	0.0173	0.0003944	0.999	16992	55525
1	96293772	rs201769698	I	D	-0.160404	0.0453	0.0003996	0.991	16862	55022
1	97022136	rs4949935	G	C	0.050503	0.0143	0.0004014	0.97	16992	55525
1	97020047	rs4949998	C	G	0.050503	0.0143	0.0004022	0.971	16992	55525
1	97141695	rs7517818	T	G	-0.0613968	0.0174	0.0004167	0.99	16992	55525
1	97146047	rs61789527	A	G	-0.0613011	0.0174	0.0004175	0.992	16992	55525
1	97139785	rs2088253	A	C	-0.0613011	0.0174	0.0004197	0.99	16992	55525
1	97122906	rs61787924	G	A	-0.0613011	0.0174	0.0004266	0.989	16992	55525
1	96927436	rs71068891	I	D	0.0491996	0.014	0.0004273	0.98	16992	55525
1	97132899	rs12039854	G	T	-0.0613011	0.0174	0.000428	0.988	16992	55525
1	96889258	rs12126692	C	G	-0.0494004	0.014	0.0004322	0.947	16992	55525
1	97055328	rs9943084	G	T	0.0565032	0.0161	0.0004356	0.894	16992	55525
1	96293179	rs79770769	T	A	-0.159394	0.0453	0.0004366	0.966	16862	55022
1	96375855	rs201970302	D	I	-0.161802	0.0461	0.0004443	0.915	16862	55022
1	96928273	rs1931175	G	C	0.0489997	0.014	0.0004474	0.981	16992	55525
1	97048107	rs11165676	G	C	0.0558982	0.016	0.0004565	0.904	16992	55525
1	96249249	rs143000913	G	A	-0.160697	0.046	0.0004763	0.784	15432	50338
1	97619806	rs58721972	A	G	-0.0801044	0.023	0.0004867	0.883	16992	55525
1	96934861	rs12755914	G	A	0.049999	0.0144	0.0004922	0.95	16992	55525
1	97293792	rs12725199	A	C	0.0572023	0.0164	0.0004984	0.898	16992	55525
1	97042980	rs12040479	G	C	0.0555955	0.016	0.0005022	0.905	16992	55525
1	97127428	rs61787929	A	C	-0.0605996	0.0174	0.000503	0.988	16992	55525
1	97704200	rs72726650	T	C	-0.0789999	0.0227	0.0005046	0.903	16992	55525
1	96278834	rs116751086	A	G	-0.158199	0.0455	0.0005078	0.925	16862	55022
1	97296935	rs12740489	A	G	0.057004	0.0164	0.0005111	0.899	16992	55525
1	97201139	rs67721817	D	I	0.0531995	0.0153	0.0005205	0.951	16992	55525
1	96260700	rs116103569	A	G	-0.161002	0.0464	0.0005266	0.942	16862	55022
1	96837661	rs6593592	C	T	0.0483996	0.014	0.0005296	0.964	16992	55525
1	96718247	rs113339619	A	C	-0.260106	0.0753	0.0005504	0.821	9432	43729
1	96838976	rs34685471	D	I	0.0483043	0.014	0.0005561	0.963	16992	55525
1	96711365	rs199786982	T	C	-0.0505988	0.0147	0.0005583	0.942	16992	55525
1	96259695	rs4604741	C	A	-0.160204	0.0464	0.0005589	0.92	16862	55022
1	96711358	rs201281861	T	C	-0.0505988	0.0147	0.0005593	0.942	16992	55525
1	96766370	rs11165580	A	T	0.0485044	0.0141	0.0005682	0.909	16992	55525
1	96753735	rs161991	C	T	0.0565032	0.0164	0.0005735	0.988	16992	55525
1	97641771	rs12035560	A	G	-0.0758988	0.022	0.0005742	0.966	16992	55525
1	96935575	rs543387063	T	C	-0.2535	0.0738	0.0005863	0.827	9588	44443
1	96738789	rs324853	C	T	-0.0492007	0.0143	0.0005872	0.971	16992	55525
1	96738972	rs324854	C	T	-0.0492007	0.0143	0.0005882	0.971	16992	55525
1	97046004	rs2182244	C	T	0.0546018	0.0159	0.0005899	0.926	16992	55525
1	97045526	rs12032943	T	A	0.0546018	0.0159	0.000592	0.926	16992	55525
1	97035196	rs11165674	A	G	0.0493043	0.0144	0.0005942	0.961	16992	55525
1	96870936	rs12070244	T	C	-0.156595	0.0457	0.0006102	0.893	16992	55525
1	97035660	rs67479805	D	I	0.0491996	0.0144	0.0006154	0.96	16992	55525
1	96845432	rs326918	T	G	-0.0494004	0.0144	0.0006167	0.927	16992	55525
1	96921357	rs11165638	A	C	-0.0473956	0.0139	0.0006175	0.966	16992	55525
1	96911468	rs6593599	T	C	-0.0475949	0.0139	0.0006176	0.96	16992	55525
1	96920723	rs13375510	G	A	-0.0473956	0.0139	0.0006235	0.965	16992	55525
1	97044161	rs17115490	T	C	0.054403	0.0159	0.0006274	0.927	16992	55525
1	97043044	rs12040485	T	C	0.0542988	0.0159	0.0006307	0.928	16992	55525
1	96934860	rs12736105	G	C	0.0491996	0.0144	0.0006364	0.95	16992	55525
1	96902438	rs6593595	C	T	-0.0475005	0.0139	0.0006389	0.955	16992	55525
1	96906260	rs722156	G	T	0.0479994	0.0141	0.0006394	0.973	16992	55525
1	96657951	rs321571	T	A	0.0570984	0.0167	0.0006404	0.966	16992	55525
1	96908690	rs2104236	T	C	-0.0473956	0.0139	0.0006426	0.958	16992	55525
1	96846851	rs111498374	T	C	-0.0478046	0.014	0.0006475	0.959	16992	55525
1	96858510	rs67650317	D	I	-0.153396	0.045	0.0006577	0.866	16992	55525
1	96903731	rs12037166	A	C	0.0479041	0.0141	0.0006606	0.972	16992	55525
1	96947034	rs111708859	A	G	-0.251003	0.0737	0.0006655	0.826	9588	44443
1	96775017	rs11342990	D	I	0.0511018	0.015	0.0006687	0.801	16664	55240
1	96902759	rs4631751	C	G	0.0479041	0.0141	0.0006701	0.971	16992	55525
1	96977344	rs564612181	I	D	0.0531047	0.0156	0.000675	0.799	16848	55396
1	97034012	rs56176866	C	T	0.0487997	0.0144	0.0006785	0.959	16992	55525
1	97050607	rs11165677	C	G	0.0540999	0.0159	0.0006842	0.921	16992	55525
1	96990581	rs6686005	T	C	0.0479041	0.0141	0.000704	0.982	16992	55525
1	96898897	rs11165628	C	A	0.0477039	0.0141	0.0007054	0.971	16992	55525
1	97050738	rs12569001	A	C	0.0539956	0.0159	0.000706	0.921	16992	55525
1	97061121	rs6700333	G	A	0.0542041	0.016	0.0007153	0.897	16992	55525
1	97217214	rs534142573	I	D	0.0736036	0.0218	0.0007154	0.729	11821	34907
1	97037083	rs10783050	C	T	0.0485044	0.0144	0.0007278	0.959	16992	55525
1	97703552	rs17116602	C	T	-0.0770971	0.0229	0.0007423	0.892	16992	55525
1	97056588	rs7367690	A	G	0.0537967	0.016	0.0007522	0.916	16992	55525
1	97054421	rs61789312	T	C	0.0537967	0.016	0.0007537	0.919	16992	55525
1	96970371	rs12749081	C	A	-0.046201	0.0137	0.0007553	0.984	16992	55525
1	96714996	rs324860	C	T	-0.0482033	0.0143	0.0007586	0.973	16992	55525
1	96887557	rs71311941	I	D	0.0558982	0.0166	0.0007692	0.796	16836	54811
1	96714511	rs324859	A	T	-0.0480984	0.0143	0.0007703	0.972	16992	55525
1	96851903	rs34275051	D	I	0.0469981	0.014	0.0007708	0.959	16992	55525
1	96934287	rs4949992	G	T	0.047103	0.014	0.0007805	0.983	16992	55525
1	96709384	rs537550557	D	I	-0.048004	0.0143	0.00079	0.973	16992	55525
1	96861540	rs633343	C	T	0.0469981	0.014	0.0007908	0.954	16992	55525
1	96854756	rs167849	G	C	0.0469027	0.014	0.0008149	0.959	16992	55525
1	96977788	rs9437607	A	G	-0.0458974	0.0137	0.000825	0.983	16992	55525
1	96325142	rs34720455	D	I	0.0537967	0.0161	0.0008286	0.969	16992	55525
1	96706863	.	C	G	-0.0478046	0.0143	0.0008303	0.974	16992	55525
1	96710811	rs200082022	T	C	-0.0478046	0.0143	0.0008303	0.971	16992	55525
1	96935109	rs80297795	T	C	0.0467977	0.014	0.00084	0.986	16992	55525
1	96852354	rs326911	A	G	0.0467977	0.014	0.0008438	0.958	16992	55525
1	96995503	rs4949933	C	T	0.0517002	0.0155	0.0008511	0.976	16992	55525
1	96975515	rs6701031	T	C	-0.0456984	0.0137	0.0008529	0.985	16992	55525
1	96321983	rs7547144	G	A	0.0535029	0.0161	0.0008541	0.973	16992	55525
1	97155053	rs563808675	I	D	-0.0593997	0.0178	0.0008593	0.965	16992	55525
1	96704585	rs651499	A	T	0.0467023	0.014	0.0008661	0.943	16992	55525
1	96704827	rs11165566	C	T	-0.0475949	0.0143	0.0008726	0.977	16992	55525
1	96977039	rs6671371	G	A	-0.0456984	0.0137	0.0008773	0.984	16992	55525
1	96977961	rs9437609	C	A	-0.0456984	0.0137	0.00088	0.983	16992	55525
1	97688934	rs79118208	D	I	-0.0782967	0.0236	0.0009041	0.901	16992	55525
1	97128619	rs80001876	C	A	-0.153606	0.0464	0.0009211	0.8	16423	52108
1	97700885	rs2184191	A	T	-0.0782967	0.0236	0.0009225	0.897	16992	55525
1	96819562	rs325952	C	A	0.0567961	0.0171	0.0009252	0.981	16992	55525
1	97062186	rs10493886	A	G	0.0530003	0.016	0.0009273	0.91	16992	55525
1	96939213	rs12116443	A	G	0.0461963	0.014	0.0009312	0.991	16992	55525
1	96889978	rs71068884	D	I	0.0507977	0.0154	0.0009352	0.917	16992	55525
1	96939366	rs11165652	T	C	0.0461963	0.014	0.0009353	0.991	16992	55525
1	97061088	rs6687892	T	C	0.052896	0.016	0.0009399	0.912	16992	55525
1	96940218	rs2038645	G	A	0.0461008	0.014	0.0009476	0.992	16992	55525
1	97000957	rs6671342	G	T	0.0513963	0.0155	0.0009532	0.972	16992	55525
1	96978384	rs17376167	G	A	-0.137895	0.0418	0.0009698	0.929	16992	55525
1	96935181	rs74694666	A	G	0.0461963	0.014	0.0009822	0.987	16992	55525
1	97683997	rs10875055	C	T	-0.0446	0.0136	0.0009891	0.975	16992	55525
1	96863198	rs662350	G	C	0.0459958	0.014	0.001	0.959	16992	55525
1	96886549	rs545282	T	C	0.0463014	0.0141	0.001032	0.972	16992	55525
1	96886504	rs545152	T	C	0.0461963	0.0141	0.001035	0.972	16992	55525
1	96883062	rs501444	A	T	0.0461008	0.0141	0.001046	0.972	16992	55525
1	96886108	rs586415	A	G	0.0461963	0.0141	0.001049	0.972	16992	55525
1	96861720	rs1222580	C	T	0.0458048	0.014	0.001053	0.957	16992	55525
1	97334661	rs142791993	T	G	-0.143305	0.0438	0.001055	0.893	16862	55022
1	96883227	rs12025137	T	G	0.0461008	0.0141	0.001057	0.973	16992	55525
1	96817218	rs326664	T	G	0.0555955	0.017	0.001061	0.986	16992	55525
1	96202227	rs141257941	T	C	-0.145396	0.0444	0.001064	0.795	15714	51987
1	96885607	rs2151621	C	T	0.0461008	0.0141	0.001083	0.971	16992	55525
1	96321437	rs6679428	A	G	0.0524027	0.016	0.001086	0.973	16992	55525
1	96885600	rs2151620	A	G	0.0459958	0.0141	0.001091	0.971	16992	55525
1	96885498	rs2151619	C	T	0.0459958	0.0141	0.001092	0.971	16992	55525
1	96935889	rs12045896	A	G	0.0456997	0.014	0.001098	0.986	16992	55525
1	96884006	rs653958	G	A	0.0459958	0.0141	0.001111	0.971	16992	55525
1	96884810	rs4245663	C	T	0.0459958	0.0141	0.001112	0.971	16992	55525
1	96698063	rs111243200	A	G	-0.233005	0.0715	0.001115	0.813	10593	48043
1	96857105	rs326915	T	C	0.045499	0.014	0.001133	0.956	16992	55525
1	97652792	rs7531100	T	C	-0.0446	0.0137	0.001137	0.958	16992	55525
1	96690250	rs4498848	G	A	-0.046201	0.0142	0.001156	0.977	16992	55525
1	96861011	rs632586	A	G	0.0454035	0.014	0.001177	0.957	16992	55525
1	96940691	rs1555542	A	C	0.0452984	0.014	0.001189	0.993	16992	55525
1	96870599	rs567440	T	G	0.045002	0.0139	0.001247	0.963	16992	55525
1	96909292	rs7416802	C	G	-0.0513986	0.0159	0.001249	0.931	16992	55525
1	97401169	rs573368704	A	G	-0.141195	0.0438	0.001251	0.845	16862	55022
1	96767732	rs113845364	I	D	0.0548006	0.017	0.001286	0.985	16992	55525
1	96653774	rs114814451	A	G	-0.122597	0.0382	0.001321	0.867	16848	55396
1	97024285	rs12025601	A	G	0.0517002	0.0161	0.001334	0.933	16992	55525
1	96864428	rs5776313	I	D	0.0465018	0.0145	0.001361	0.865	16992	55525
1	97027749	rs35869184	C	G	0.0503033	0.0157	0.001387	0.954	16992	55525
1	96194548	rs202038383	I	D	-0.142705	0.0447	0.001393	0.795	15617	51156
1	96909240	rs2391766	C	T	-0.0507987	0.0159	0.001426	0.933	16992	55525
1	96944736	rs12410097	C	A	0.0443039	0.0139	0.001443	0.997	16992	55525
1	96964549	rs12123543	C	T	-0.0437952	0.0138	0.001461	0.981	16992	55525
1	96941810	rs6665130	A	G	0.0443039	0.0139	0.001466	0.996	16992	55525
1	96700073	rs615340	T	C	0.0448969	0.0141	0.001498	0.972	16992	55525
1	97032648	rs34013490	I	D	0.0448969	0.0142	0.001556	0.965	16992	55525
1	97175992	rs376388425	D	I	0.0463014	0.0146	0.001559	0.942	16992	55525
1	97610026	rs828054	T	G	-0.0446	0.0141	0.00156	0.893	16992	55525
1	96971800	rs1125358	C	T	-0.0433982	0.0138	0.001604	0.981	16992	55525
1	96955069	rs12730376	T	A	0.044103	0.014	0.001634	0.992	16992	55525
1	97029224	rs71068897	I	D	0.0443996	0.0141	0.001635	0.963	16992	55525
1	96200546	rs68058407	A	T	-0.0781021	0.0248	0.001647	0.845	16992	55525
1	97074144	rs542657242	D	I	0.0452028	0.0143	0.001648	0.905	16992	55525
1	96922132	rs12747341	C	T	0.0475036	0.0151	0.001662	0.971	16992	55525
1	96151799	rs571274915	D	I	-0.157496	0.0501	0.001664	0.74	12764	44183
1	97630424	rs199644306	I	D	-0.0827948	0.0264	0.001679	0.777	16895	54694
1	96954394	rs34547386	T	C	0.0437968	0.0139	0.001681	0.998	16992	55525
1	96734652	rs324845	G	T	-0.0582013	0.0186	0.0017	0.979	16992	55525
1	96887252	rs35564496	D	I	0.0477992	0.0153	0.001726	0.912	16992	55525
1	97024627	rs34298104	I	D	0.0499038	0.0159	0.001736	0.936	16992	55525
1	96901971	rs140709547	G	A	0.0489997	0.0157	0.00174	0.934	16992	55525
1	96901981	rs144627861	I	D	0.0489997	0.0157	0.001743	0.934	16992	55525
1	96737029	rs324846	G	A	-0.0579999	0.0185	0.001748	0.98	16992	55525
1	97649058	rs6681752	T	C	-0.0431998	0.0138	0.00175	0.988	16992	55525
1	97608892	rs828052	C	T	-0.0442968	0.0142	0.001753	0.886	16992	55525
1	96945124	rs12046454	G	A	0.043701	0.014	0.001763	0.997	16992	55525
1	97123961	rs78247756	T	C	-0.132401	0.0423	0.001767	0.914	16992	55525
1	96944183	rs12123815	T	C	0.0435957	0.014	0.001775	0.997	16992	55525
1	96947496	rs12562499	C	G	0.0435957	0.014	0.001778	0.997	16992	55525
1	97648547	rs1413231	C	T	-0.0431998	0.0138	0.001778	0.986	16992	55525
1	97651660	rs6673282	T	C	-0.0430954	0.0138	0.001781	0.991	16992	55525
1	96894597	rs148889615	D	I	0.0477039	0.0153	0.001787	0.96	16992	55525
1	97653284	rs6700957	A	G	-0.0430015	0.0138	0.001787	0.993	16992	55525
1	96943087	rs6668913	C	G	0.0435957	0.014	0.001794	0.997	16992	55525
1	96773632	rs326649	C	T	0.0530003	0.017	0.0018	0.989	16992	55525
1	97356395	rs12026710	A	G	0.0437968	0.014	0.0018	0.907	16992	55525
1	97646243	rs12127420	T	A	-0.0431998	0.0139	0.001802	0.984	16992	55525
1	97646131	rs67665424	T	A	-0.0431998	0.0139	0.001807	0.984	16992	55525
1	97653169	rs6692424	C	T	-0.0430015	0.0138	0.001813	0.993	16992	55525
1	96787405	rs326677	T	C	0.0528012	0.0169	0.001825	0.995	16992	55525
1	97653944	rs6693034	G	A	-0.0428971	0.0138	0.001827	0.994	16992	55525
1	97605584	rs11586728	G	T	-0.0492007	0.0158	0.001835	0.876	16992	55525
1	96914875	rs60507779	A	C	0.047103	0.0151	0.00184	0.969	16992	55525
1	97652309	rs7528359	G	C	-0.0430015	0.0138	0.00184	0.989	16992	55525
1	97663530	rs7513333	C	A	-0.0426988	0.0137	0.001881	0.999	16992	55525
1	96919182	rs10489740	A	G	0.0469027	0.0151	0.001904	0.97	16992	55525
1	97657086	rs3762412	C	T	-0.0426988	0.0138	0.001905	0.996	16992	55525
1	97444498	rs17428852	T	A	0.0495994	0.016	0.001917	0.883	16992	55525
1	97285393	rs590493	A	G	-0.0435027	0.014	0.00193	0.894	16992	55525
1	97667243	rs4949945	T	C	-0.0426988	0.0138	0.001932	0.996	16992	55525
1	97659350	rs11300172	D	I	-0.0425005	0.0137	0.001955	1	16992	55525
1	97900859	rs142586347	I	D	-0.0503043	0.0162	0.001963	0.873	16992	55525
1	97656660	rs34754458	D	I	-0.0426048	0.0138	0.001965	0.991	16992	55525
1	96991054	rs115631944	T	A	-0.130302	0.0421	0.001986	0.923	16992	55525
1	97660753	rs1413229	G	A	-0.0423961	0.0137	0.001988	1	16992	55525
1	97660277	rs10875054	T	C	-0.0423961	0.0137	0.00199	1	16992	55525
1	96968496	rs12126998	G	A	0.0432989	0.014	0.002022	0.987	16992	55525
1	97654795	rs6683883	T	C	-0.0425005	0.0138	0.002042	0.994	16992	55525
1	96987688	rs6593608	T	C	0.0475036	0.0154	0.002055	0.977	16992	55525
1	97670173	rs7545506	A	G	-0.0425005	0.0138	0.002062	0.993	16992	55525
1	97658395	rs4950023	T	C	-0.0423023	0.0138	0.002085	0.991	16992	55525
1	97664756	rs28619552	C	G	-0.0423023	0.0137	0.002106	0.999	16992	55525
1	96656983	rs321569	C	T	0.0511968	0.0167	0.002142	0.984	16992	55525
1	96915548	rs12727152	A	G	0.0465973	0.0152	0.00217	0.969	16992	55525
1	96916160	rs35461819	D	I	0.0473033	0.0155	0.002251	0.916	16992	55525
1	97254728	rs148602326	D	I	-0.129995	0.0426	0.002257	0.889	16992	55525
1	96842376	rs76224288	C	A	0.0582972	0.0191	0.002263	0.917	16992	55525
1	96917491	rs12036050	C	T	0.0463014	0.0152	0.002326	0.97	16992	55525
1	96917476	rs12045626	T	C	0.0461963	0.0152	0.00234	0.969	16992	55525
1	96945594	rs71588594	D	I	0.049704	0.0163	0.002345	0.897	16992	55525
1	96908737	rs146417623	D	I	0.0461963	0.0152	0.00237	0.967	16992	55525
1	96975509	rs61786552	T	C	-0.0772051	0.0254	0.002375	0.851	16992	55525
1	97405673	rs147539965	I	D	0.0485997	0.016	0.002408	0.886	16992	55525
1	96906374	rs722155	G	A	0.0461963	0.0152	0.002411	0.967	16992	55525
1	97034029	rs55934917	I	D	0.0515008	0.017	0.002412	0.762	16848	55396
1	97000555	rs56339673	T	C	0.0469981	0.0155	0.002418	0.97	16992	55525
1	96905987	rs61786494	G	A	0.0461008	0.0152	0.002426	0.967	16992	55525
1	96904739	rs61786492	C	A	0.0461008	0.0152	0.002434	0.966	16992	55525
1	96900220	rs145262984	A	G	0.0465973	0.0154	0.002435	0.944	16992	55525
1	96905594	rs12740202	A	G	0.0461008	0.0152	0.002438	0.966	16992	55525
1	96904651	rs61786491	C	G	0.0461008	0.0152	0.002457	0.966	16992	55525
1	97896865	rs12126093	C	T	-0.0494004	0.0163	0.002462	0.865	16992	55525
1	96904093	rs12037267	T	C	0.0461008	0.0152	0.002464	0.966	16992	55525
1	96997655	rs12751763	T	C	0.0467977	0.0155	0.002469	0.972	16992	55525
1	96904404	rs12030748	A	G	0.0461008	0.0152	0.00247	0.966	16992	55525
1	96900178	rs376303815	A	G	0.0463968	0.0153	0.002479	0.958	16992	55525
1	96900184	rs370693183	A	G	0.0463968	0.0153	0.002479	0.958	16992	55525
1	96974988	rs17115365	A	G	-0.0901983	0.0298	0.002492	0.851	16808	55369
1	96863849	rs113829407	D	I	-0.146796	0.0486	0.002493	0.816	16848	55396
1	97030144	rs1228509	C	A	0.0425038	0.0141	0.002495	0.978	16992	55525
1	96901498	rs150088615	A	G	-0.0916001	0.0303	0.002519	0.89	16992	55525
1	96902589	rs4341405	G	A	0.0459958	0.0152	0.00252	0.966	16992	55525
1	96901873	rs146887240	T	C	0.0459003	0.0152	0.00254	0.966	16992	55525
1	96902209	rs138272040	C	G	0.0459003	0.0152	0.002554	0.965	16992	55525
1	96900221	rs147190040	T	C	0.0461963	0.0153	0.002556	0.958	16992	55525
1	96901001	rs80336582	A	G	0.0459003	0.0152	0.00256	0.966	16992	55525
1	96645154	rs321579	A	G	0.0491996	0.0163	0.002585	0.991	16992	55525
1	96898421	rs12758621	T	C	0.0459003	0.0152	0.002589	0.965	16992	55525
1	96898431	rs12744063	C	T	0.0459003	0.0152	0.002592	0.965	16992	55525
1	96960308	rs17115329	A	G	-0.0898044	0.0298	0.002603	0.853	16808	55369
1	96891552	rs509588	C	G	0.0456997	0.0152	0.00262	0.969	16992	55525
1	96891547	rs662450	G	C	0.0456997	0.0152	0.002627	0.969	16992	55525
1	96893914	rs602272	A	G	0.0458048	0.0152	0.002629	0.968	16992	55525
1	97075059	rs9660895	A	C	-0.0437011	0.0145	0.00263	0.905	16992	55525
1	96945920	rs11314457	D	I	-0.0913042	0.0303	0.002632	0.858	16808	55369
1	96898999	rs67401995	D	I	0.0458048	0.0152	0.002641	0.967	16992	55525
1	96899050	rs12032034	G	A	0.0458048	0.0152	0.002641	0.967	16992	55525
1	97438551	rs182527693	G	A	-0.178194	0.0593	0.002646	0.836	16453	54389
1	96656005	rs321565	G	A	0.0489044	0.0163	0.00265	1	16992	55525
1	96898486	rs12744194	G	T	0.0458048	0.0152	0.00265	0.967	16992	55525
1	96898294	rs12757248	A	G	0.0458048	0.0152	0.002651	0.967	16992	55525
1	96898302	rs12757257	A	G	0.0458048	0.0152	0.002651	0.967	16992	55525
1	96892268	rs7543671	C	T	0.0456997	0.0152	0.002662	0.968	16992	55525
1	96892099	rs12030271	G	A	0.0456997	0.0152	0.002667	0.968	16992	55525
1	96891855	rs663771	G	C	0.0456997	0.0152	0.002669	0.968	16992	55525
1	96891615	rs509770	A	G	0.0456041	0.0152	0.002682	0.969	16992	55525
1	96897468	rs35729443	T	C	0.0456997	0.0152	0.002682	0.967	16992	55525
1	96897274	rs61786490	G	T	0.0456997	0.0152	0.002683	0.967	16992	55525
1	96892216	rs7543590	C	T	0.0456041	0.0152	0.002685	0.968	16992	55525
1	96785080	rs12031723	C	T	0.0567016	0.0189	0.002692	0.895	16992	55525
1	96894735	rs2985639	T	C	0.0456041	0.0152	0.002694	0.968	16992	55525
1	96895992	rs1853738	G	A	0.0456997	0.0152	0.002699	0.967	16992	55525
1	96895482	rs552032	C	G	0.0456041	0.0152	0.002701	0.967	16992	55525
1	96885027	rs17459990	G	C	-0.0908989	0.0303	0.002732	0.907	16992	55525
1	96901827	rs12038125	T	G	0.0456041	0.0152	0.00276	0.961	16992	55525
1	96892427	.	T	G	0.0456997	0.0153	0.002778	0.963	16992	55525
1	96385539	rs72731830	A	G	-0.0888968	0.0297	0.0028	0.881	16808	55369
1	96851149	rs1304065	G	A	-0.163602	0.0548	0.002827	0.835	16862	55022
1	97589731	rs11329805	D	I	-0.0456042	0.0153	0.002835	0.928	16992	55525
1	96648837	rs321584	A	G	0.0485997	0.0163	0.002872	0.994	16992	55525
1	96648521	rs321582	T	G	0.0485997	0.0163	0.0029	0.994	16992	55525
1	97597300	rs75188345	T	C	-0.207098	0.0697	0.00298	0.889	10740	46022
1	96895906	rs1830868	A	G	0.0450976	0.0152	0.002988	0.966	16992	55525
1	97698637	rs676686	G	C	-0.0398953	0.0135	0.003	0.977	16992	55525
1	96813929	rs35013277	D	I	0.0446961	0.0151	0.003012	0.973	16992	55525
1	96882671	rs505066	A	C	0.0452984	0.0153	0.00303	0.964	16992	55525
1	96726919	rs11165575	A	T	0.0555009	0.0188	0.003105	0.904	16992	55525
1	97039968	rs11165675	A	G	0.0461963	0.0156	0.003124	0.926	16992	55525
1	96649611	rs35776450	A	G	0.0481042	0.0163	0.003136	0.992	16992	55525
1	96649636	rs35249753	A	G	0.0481042	0.0163	0.003138	0.992	16992	55525
1	97500546	rs552297609	G	T	-0.173901	0.059	0.003183	0.833	12657	36173
1	96311940	rs6673180	G	C	0.0479994	0.0163	0.003206	0.976	16992	55525
1	96887370	rs2968487	T	C	0.0450976	0.0153	0.003207	0.965	16992	55525
1	96882019	rs1536023	A	C	-0.0490957	0.0167	0.003212	0.932	16992	55525
1	96947378	rs33932173	I	D	0.047103	0.016	0.003229	0.922	16992	55525
1	96766484	rs113788921	C	T	-0.0575973	0.0196	0.003249	0.978	16992	55525
1	97292470	rs115582359	C	A	-0.0688036	0.0234	0.003264	0.901	16992	55525
1	97449520	rs114950032	T	C	-0.174496	0.0594	0.003294	0.832	16242	53544
1	96886267	rs587242	A	G	0.0467977	0.016	0.00332	0.939	16992	55525
1	97099767	rs11165687	T	C	0.0407004	0.0139	0.003333	0.969	16992	55525
1	97699280	rs4412640	C	G	-0.0395	0.0135	0.003368	0.975	16992	55525
1	97292936	rs78611467	G	T	-0.0683966	0.0234	0.003435	0.9	16992	55525
1	96312644	rs1418463	C	T	0.0475036	0.0162	0.003452	0.977	16992	55525
1	96318346	rs947642	G	A	0.0477992	0.0163	0.00346	0.97	16992	55525
1	97291778	rs12068195	G	A	-0.0698003	0.0239	0.003472	0.908	16992	55525
1	96311691	rs6663469	T	G	0.0475036	0.0162	0.003485	0.978	16992	55525
1	96887109	rs550739	A	G	0.0446004	0.0153	0.003488	0.967	16992	55525
1	97288708	rs12068453	A	G	-0.0682039	0.0234	0.003527	0.9	16992	55525
1	97288410	rs12068332	C	G	-0.0682039	0.0234	0.003529	0.9	16992	55525
1	96891371	rs661573	A	G	0.0444952	0.0153	0.003541	0.968	16992	55525
1	96307778	rs7514781	A	C	0.0473033	0.0162	0.003547	0.979	16992	55525
1	97613793	rs142831995	D	I	-0.0419998	0.0144	0.003573	0.878	16992	55525
1	97286381	rs12060538	G	A	-0.0680968	0.0234	0.003582	0.899	16992	55525
1	96822222	rs11479352	D	I	-0.0573961	0.0197	0.003584	0.955	16992	55525
1	97497894	rs144101070	C	T	-0.142001	0.0488	0.003619	0.861	15521	48623
1	97496814	rs80057864	G	A	-0.157695	0.0543	0.003675	0.866	11349	35284
1	97504845	rs76505950	C	T	-0.140297	0.0483	0.003689	0.862	15695	49423
1	97380879	rs2946748	A	G	-0.0418016	0.0144	0.003735	0.864	16992	55525
1	96884286	rs2011694	A	T	0.0441987	0.0153	0.003744	0.966	16992	55525
1	96244947	rs4494188	G	C	-0.0730009	0.0252	0.003753	0.852	16992	55525
1	96884287	rs2011693	A	G	0.0441987	0.0153	0.003755	0.966	16992	55525
1	96851180	rs12083392	G	A	-0.159195	0.055	0.003786	0.838	16862	55022
1	96901634	rs140058656	A	C	-0.0608972	0.0211	0.003843	0.854	16992	55525
1	96901401	rs113581488	G	A	-0.0608015	0.0211	0.003866	0.854	16992	55525
1	97384928	rs35813060	D	I	0.0459958	0.0159	0.003881	0.756	15688	54218
1	97108355	rs6673912	T	A	-0.0398017	0.0138	0.003885	0.994	16992	55525
1	97720978	rs10875059	A	G	-0.048004	0.0166	0.003941	0.954	16992	55525
1	97523171	rs114250564	T	C	-0.137103	0.0475	0.003945	0.858	16237	52097
1	97721062	rs10875060	T	C	-0.048004	0.0167	0.003959	0.954	16992	55525
1	97582588	rs182082243	C	T	-0.1394	0.0484	0.003971	0.873	15757	50106
1	96861110	rs10518596	C	T	-0.0944975	0.0328	0.003997	0.906	16992	55525
1	97348861	rs553867655	I	D	0.043701	0.0152	0.004002	0.833	16992	55525
1	97287615	rs12066944	A	G	-0.0686001	0.0238	0.004009	0.902	16992	55525
1	96302574	rs113574832	T	C	-0.128697	0.0448	0.004086	0.891	16534	54737
1	96710314	rs28789143	C	T	0.0535029	0.0186	0.004096	0.914	16992	55525
1	97682376	rs12046655	G	A	-0.0473013	0.0165	0.004168	0.973	16992	55525
1	97696936	rs9651211	A	T	-0.0473013	0.0165	0.004172	0.975	16992	55525
1	96292998	rs112572642	T	C	-0.128095	0.0447	0.004186	0.894	16534	54737
1	96825631	rs12065898	T	G	-0.156899	0.0548	0.004197	0.834	16678	54866
1	97540751	rs199885994	D	I	-0.135797	0.0475	0.004266	0.866	16237	52097
1	97669229	rs542272929	D	I	-0.0490012	0.0172	0.0043	0.799	16992	55525
1	97534684	rs78065256	C	T	-0.149696	0.0525	0.004306	0.867	13033	38414
1	97111764	rs9787359	T	A	-0.039604	0.0139	0.00432	0.999	16992	55525
1	97110940	rs2220948	G	A	-0.0395	0.0139	0.004336	1	16992	55525
1	96485654	rs76485554	T	C	-0.0830012	0.0291	0.004347	0.841	16628	53766
1	96876908	rs74425080	G	C	-0.0852965	0.0299	0.004367	0.881	16992	55525
1	96742979	rs115267743	C	T	-0.0913042	0.032	0.004391	0.934	16992	55525
1	96828585	rs151313379	D	I	-0.157297	0.0552	0.004414	0.845	16862	55022
1	96825576	rs12076406	T	C	-0.157098	0.0552	0.004449	0.847	16862	55022
1	97700939	rs1970143	T	C	-0.0385018	0.0135	0.004503	0.965	16992	55525
1	97112259	rs9787217	G	A	-0.0393959	0.0139	0.004517	0.998	16992	55525
1	96451999	rs201450312	G	A	0.0587028	0.0207	0.004557	0.888	16992	55525
1	97100505	rs1325758	G	A	0.0392976	0.0139	0.004557	0.967	16992	55525
1	96840804	rs12075353	G	A	-0.157098	0.0554	0.004559	0.84	16862	55022
1	97071271	rs138074440	G	C	-0.0447986	0.0158	0.004577	0.897	16992	55525
1	97041756	rs11437221	I	D	0.0465018	0.0164	0.004586	0.849	16992	55525
1	97072009	rs199523214	T	G	-0.0447986	0.0158	0.004608	0.898	16992	55525
1	96245128	rs72729820	A	C	-0.0704976	0.0249	0.004686	0.84	16992	55525
1	96873350	rs12066583	G	C	-0.138894	0.0491	0.004686	0.894	16862	55022
1	97567952	rs372249411	I	D	-0.0453949	0.0161	0.00469	0.764	16650	54608
1	97460766	rs10875042	T	A	0.0542041	0.0192	0.004694	0.856	15202	51494
1	96874440	rs12047248	C	T	0.0535029	0.0189	0.004702	0.96	16992	55525
1	97477947	rs75841690	C	T	-0.1359	0.0481	0.004728	0.849	15695	49423
1	96844785	rs113832196	A	C	-0.157894	0.0559	0.004735	0.871	16678	54866
1	97106177	rs1409058	C	T	-0.0391983	0.0139	0.004765	0.985	16992	55525
1	96414960	rs72731851	T	C	-0.0663962	0.0235	0.00479	0.911	16992	55525
1	96786019	rs143710572	D	I	-0.0444013	0.0157	0.004791	0.943	16992	55525
1	97715155	rs12069661	T	A	-0.0691036	0.0245	0.004836	0.873	16992	55525
1	95946445	rs35125756	G	T	-0.122202	0.0434	0.00491	0.866	16848	55396
1	97124875	rs74104474	C	T	-0.106105	0.0378	0.004982	0.799	16304	53528
1	96857491	rs4311935	C	T	-0.138297	0.0493	0.004994	0.862	16862	55022
1	97694535	rs9969993	T	C	-0.0460963	0.0164	0.005049	0.978	16992	55525
1	97669349	rs545322442	D	I	-0.0465048	0.0166	0.005083	0.774	16992	55525
1	96738142	rs143388336	I	D	-0.0532953	0.019	0.005118	0.871	16808	55369
1	97240343	rs74104490	A	G	-0.102897	0.0368	0.005146	0.822	16699	54535
1	97706445	rs72726651	G	A	-0.0679042	0.0243	0.005166	0.889	16992	55525
1	96978626	rs12566597	A	G	0.0428966	0.0154	0.00517	0.973	16992	55525
1	96698463	rs632809	A	G	0.0465018	0.0166	0.005203	0.91	16992	55525
1	97282712	rs116166778	G	A	-0.141494	0.0507	0.005228	0.894	16664	55240
1	97698922	rs71656173	T	G	-0.046201	0.0165	0.005247	0.968	16992	55525
1	97427338	rs1489808	G	T	-0.0447045	0.016	0.005276	0.881	16992	55525
1	97138492	rs34852864	I	D	0.041401	0.0148	0.005292	0.838	16992	55525
1	96540138	rs79789058	T	A	-0.074799	0.0268	0.005293	0.86	16628	53766
1	97192267	rs12239746	C	A	-0.105705	0.0379	0.005293	0.84	16992	55525
1	96984344	rs7541994	A	G	0.0432032	0.0155	0.005311	0.976	16992	55525
1	96296450	rs6421760	T	C	0.0569	0.0204	0.005358	0.988	16992	55525
1	97445538	rs3002269	C	T	-0.0449032	0.0161	0.005377	0.87	16992	55525
1	97445508	rs1489805	A	C	-0.0449032	0.0161	0.005391	0.87	16992	55525
1	97167579	rs74104478	G	A	-0.105805	0.0381	0.005417	0.797	16043	51740
1	97713126	rs58261705	A	G	-0.0677008	0.0244	0.005423	0.885	16992	55525
1	97644724	rs6593636	T	C	-0.0383979	0.0138	0.005426	0.983	16992	55525
1	97440850	rs3002272	A	G	-0.0447045	0.0161	0.005483	0.876	16992	55525
1	96230383	rs545947787	D	I	-0.0618967	0.0223	0.005504	0.772	10641	29947
1	97439491	rs3002273	T	G	-0.0446	0.0161	0.005512	0.878	16992	55525
1	97306960	rs541951176	C	T	-0.204506	0.0737	0.005516	0.828	10681	31596
1	96835039	rs60771338	T	C	-0.156198	0.0563	0.005525	0.872	16678	54866
1	96833145	rs113422511	T	G	-0.155999	0.0563	0.005559	0.873	16678	54866
1	96875631	rs6656084	T	C	-0.136599	0.0493	0.005613	0.892	16678	54866
1	97783448	rs57555420	T	C	0.0435	0.0157	0.005649	0.928	16808	55369
1	97211131	rs77400034	A	T	-0.104306	0.0377	0.005654	0.807	16227	51896
1	97212009	rs74104488	A	G	-0.104195	0.0377	0.005695	0.807	16227	51896
1	97162900	rs147925790	A	G	-0.105805	0.0383	0.005708	0.797	15858	50922
1	96656104	rs321566	T	C	0.0452028	0.0164	0.005732	0.995	16992	55525
1	97573876	rs75376263	C	T	-0.163202	0.0592	0.00582	0.862	14862	48417
1	96861107	rs11165615	A	G	-0.135201	0.049	0.00583	0.891	16678	54866
1	96296426	rs6593686	A	G	0.0598997	0.0217	0.00584	1.01	16992	55525
1	96846308	rs374342818	G	T	-0.0729041	0.0265	0.005856	0.932	16992	55525
1	97682696	rs189573130	A	G	-0.109603	0.0398	0.005856	0.854	16664	55240
1	96865209	rs200010889	I	D	-0.136198	0.0495	0.005907	0.903	16534	54737
1	97639546	rs10430074	C	T	-0.0380965	0.0139	0.00592	0.975	16992	55525
1	97378547	rs1850896	T	C	0.0395956	0.0144	0.005921	0.906	16992	55525
1	97779149	rs115602400	C	T	-0.162201	0.0589	0.005922	0.832	16479	54289
1	97321078	rs7365403	T	C	-0.161602	0.0588	0.00594	0.855	16664	55240
1	97642689	rs6593635	A	T	-0.0380031	0.0138	0.005962	0.98	16992	55525
1	97446238	rs11165751	G	T	0.0404027	0.0147	0.005979	0.875	16992	55525
1	97186132	rs138158595	G	A	-0.104195	0.0379	0.005995	0.801	16043	51740
1	97640563	rs914959	C	T	-0.0380031	0.0138	0.006005	0.977	16992	55525
1	97643462	rs6661442	T	C	-0.0378992	0.0138	0.006012	0.979	16992	55525
1	96296978	rs9324358	G	A	0.0598997	0.0218	0.006033	1	16992	55525
1	97372972	rs6689294	T	C	0.0395956	0.0144	0.00604	0.903	16992	55525
1	97374100	rs2391807	C	T	0.0394995	0.0144	0.006043	0.904	16992	55525
1	97639123	rs5027693	T	A	-0.0380965	0.0139	0.006056	0.974	16992	55525
1	96297676	rs1935570	C	G	0.0597018	0.0217	0.006069	1.01	16992	55525
1	97784008	rs147534602	A	T	0.0430978	0.0157	0.006127	0.931	16808	55369
1	97782026	rs11583545	T	C	0.043002	0.0157	0.006145	0.934	16808	55369
1	97627233	rs12119333	C	T	-0.0388032	0.0142	0.006164	0.935	16992	55525
1	97322121	rs139436981	T	G	0.0389034	0.0142	0.006174	0.891	16992	55525
1	97645313	rs6683351	C	T	-0.0377019	0.0138	0.006215	0.983	16992	55525
1	97593945	rs151261016	T	C	-0.1344	0.0491	0.006244	0.878	15166	47649
1	96759047	rs511274	G	A	0.0624958	0.0229	0.00626	0.987	16992	55525
1	97359058	rs11165733	C	T	0.0394995	0.0144	0.006264	0.897	16992	55525
1	96965124	rs4949996	T	A	0.0416025	0.0152	0.006267	0.982	16992	55525
1	96435761	rs115972291	T	C	-0.111703	0.0409	0.006271	0.887	16151	53106
1	96301818	rs2153849	G	A	0.0597018	0.0218	0.006279	1	16992	55525
1	96842851	rs326919	G	A	-0.0724954	0.0265	0.006296	0.938	16992	55525
1	96302328	rs11165497	T	C	0.0597018	0.0218	0.006311	0.995	16992	55525
1	97676260	rs7537668	G	A	-0.0395	0.0145	0.006343	0.94	16992	55525
1	97357655	rs12027801	A	G	0.0394034	0.0144	0.006353	0.896	16992	55525
1	96304684	rs1578686	G	T	0.0595982	0.0219	0.006354	1	16992	55525
1	97630122	rs828058	A	C	-0.0383979	0.0141	0.006355	0.946	16992	55525
1	96319378	rs10783025	A	G	0.0598997	0.022	0.006365	0.986	16992	55525
1	96319312	rs10783024	G	C	0.0598997	0.022	0.006374	0.984	16992	55525
1	97787696	rs55700077	T	C	0.0428966	0.0157	0.006403	0.929	16808	55369
1	96970538	rs35251373	T	C	0.041497	0.0152	0.006427	0.981	16992	55525
1	96878454	rs12058449	C	A	-0.134801	0.0495	0.006449	0.891	16534	54737
1	96306535	rs7515746	G	A	0.0595982	0.0219	0.006451	0.998	16992	55525
1	97595899	rs114829396	C	T	-0.133794	0.0491	0.006452	0.878	15166	47649
1	97787710	rs56361361	T	C	0.0428008	0.0157	0.006452	0.929	16808	55369
1	96836989	rs77148161	G	C	-0.183694	0.0674	0.006453	0.834	13774	47420
1	97320131	rs371592264	T	C	-0.087597	0.0322	0.006549	0.971	16992	55525
1	96896674	rs534095974	D	I	0.0418039	0.0154	0.006569	0.928	16992	55525
1	97788636	rs61787977	T	C	0.0428966	0.0158	0.006598	0.922	16808	55369
1	96666138	rs17114704	G	T	-0.063302	0.0233	0.00663	0.943	16992	55525
1	97714813	rs116583800	A	G	-0.108398	0.0399	0.006634	0.871	16121	52890
1	97079744	rs1232026	T	G	-0.0428031	0.0158	0.006641	0.915	16992	55525
1	97324527	rs12093130	T	C	-0.087597	0.0323	0.006672	0.963	16992	55525
1	97783406	.	A	C	0.0425038	0.0157	0.00668	0.933	16808	55369
1	96296395	rs74103803	T	C	0.105998	0.0391	0.006686	0.84	16225	52269
1	97081617	rs2996573	T	C	-0.0426048	0.0157	0.006712	0.921	16992	55525
1	97316509	rs11584120	A	G	-0.0866042	0.0319	0.006741	0.983	16992	55525
1	97350425	rs7520236	T	C	0.0392976	0.0145	0.006757	0.891	16992	55525
1	96243231	rs61774063	A	G	-0.141494	0.0523	0.006767	0.84	16686	54237
1	96745594	rs161994	G	A	0.0407964	0.0151	0.006827	0.97	16992	55525
1	97319841	rs147911368	C	T	-0.0864951	0.032	0.006859	0.979	16992	55525
1	97188599	rs112795189	A	G	-0.162095	0.06	0.006871	0.817	13675	47275
1	96309816	rs12403801	C	T	0.105602	0.0391	0.006902	0.839	16225	52269
1	97780673	rs58203161	T	C	0.0423025	0.0157	0.006924	0.932	16808	55369
1	96400228	rs116705107	C	T	0.103197	0.0382	0.006928	0.83	16992	55525
1	97373564	rs66498604	I	D	0.0389034	0.0144	0.00693	0.899	16992	55525
1	97074377	rs11165680	T	C	-0.0430015	0.0159	0.006932	0.894	16992	55525
1	97615098	rs6593632	T	C	-0.0388968	0.0144	0.006938	0.905	16992	55525
1	97323498	rs11485406	A	G	-0.0866042	0.0321	0.006948	0.971	16992	55525
1	97323460	rs139762434	G	A	-0.0866042	0.0321	0.006953	0.972	16992	55525
1	97321516	rs11497391	T	G	-0.0864951	0.032	0.006963	0.975	16992	55525
1	96977901	rs12739556	T	C	0.0411036	0.0152	0.006993	0.979	16992	55525
1	97645277	rs6593637	G	A	-0.0374008	0.0139	0.007007	0.977	16992	55525
1	97324265	rs12077790	G	A	-0.0864951	0.0321	0.007016	0.969	16992	55525
1	97314440	rs112152350	G	T	-0.086397	0.032	0.007021	0.973	16992	55525
1	96838598	rs118165525	C	T	-0.164203	0.0609	0.007023	0.853	16314	53310
1	97321725	rs137953942	A	T	-0.0862989	0.032	0.007063	0.974	16992	55525
1	97325148	rs7533256	C	T	-0.086397	0.0321	0.0071	0.966	16992	55525
1	96637145	rs506567	A	T	0.0369971	0.0137	0.007101	0.953	16992	55525
1	97325442	rs11485408	A	C	-0.0864951	0.0321	0.007108	0.966	16992	55525
1	97450458	rs115861818	T	C	-0.0951022	0.0353	0.007122	0.77	16830	54463
1	97069313	rs11323482	D	I	0.040998	0.0152	0.007124	0.776	16848	55396
1	96855345	rs17425106	C	T	-0.144205	0.0536	0.007138	0.829	16862	55022
1	97078722	rs2489377	G	T	-0.0425005	0.0158	0.007148	0.912	16992	55525
1	97325914	rs11584817	G	T	-0.086397	0.0321	0.00715	0.965	16992	55525
1	96274928	rs11165493	A	G	0.0392015	0.0146	0.007167	0.945	16992	55525
1	97205811	rs9804008	A	G	-0.101601	0.0378	0.007189	0.804	16043	51740
1	97344106	rs11165732	A	G	0.0389995	0.0145	0.007192	0.888	16992	55525
1	97320482	rs141635543	C	A	-0.0858956	0.032	0.007241	0.967	16992	55525
1	96374723	rs565978839	I	D	0.0572967	0.0213	0.007256	0.779	16581	53878
1	97345846	rs7518502	G	A	0.0389034	0.0145	0.007264	0.889	16992	55525
1	97225324	rs78815664	C	T	-0.101103	0.0377	0.00728	0.853	16992	55525
1	97087480	rs34861548	I	D	-0.0440982	0.0164	0.007299	0.853	16848	55396
1	97069290	rs11446324	I	D	-0.0426988	0.0159	0.00733	0.896	16992	55525
1	97288628	rs10875036	C	T	-0.0447045	0.0167	0.007349	0.937	16992	55525
1	97430036	rs10554419	D	I	0.0389995	0.0146	0.0074	0.892	16992	55525
1	97286215	rs190888748	C	T	-0.0901983	0.0337	0.007479	0.879	16699	54535
1	97100626	rs11165689	C	T	-0.040697	0.0153	0.007701	0.973	16992	55525
1	97099142	rs11165686	A	G	-0.040697	0.0153	0.007853	0.968	16992	55525
1	97100397	rs11165688	G	C	-0.0406033	0.0153	0.007914	0.971	16992	55525
1	96750373	rs33956702	D	I	0.0473033	0.0178	0.007953	0.879	16992	55525
1	97335515	rs11165728	T	C	0.0384993	0.0145	0.008045	0.886	16992	55525
1	96646651	rs115405065	C	G	-0.0979988	0.0371	0.008173	0.953	16992	55525
1	96594344	rs78616804	A	T	-0.0719042	0.0272	0.008179	0.816	16484	53637
1	97794907	rs6698780	G	A	0.0421012	0.0159	0.008205	0.911	16808	55369
1	97094480	rs12027175	T	A	-0.0408012	0.0154	0.008251	0.954	16992	55525
1	97891161	rs12123121	T	G	-0.0447986	0.017	0.008384	0.831	16992	55525
1	97621559	rs71871001	D	I	-0.0377019	0.0143	0.008389	0.918	16992	55525
1	97795214	rs6686712	T	C	0.0418039	0.0159	0.008457	0.914	16808	55369
1	96705208	rs12032831	T	C	-0.0390007	0.0149	0.00867	0.967	16992	55525
1	96723710	rs141903228	G	A	-0.0973042	0.0371	0.008727	0.813	16828	54771
1	96677487	rs3867313	A	T	-0.0503043	0.0192	0.008746	0.964	16992	55525
1	96333080	rs116222036	A	T	0.103098	0.0393	0.008791	0.837	16063	51207
1	97794995	rs6701415	C	T	0.0416025	0.0159	0.008849	0.913	16808	55369
1	97164196	rs200089018	D	I	-0.0451961	0.0173	0.00885	0.87	16992	55525
1	97485109	rs35072849	A	T	-0.0902968	0.0345	0.008877	0.851	16664	55240
1	96819887	rs7546722	A	G	-0.145003	0.0554	0.008879	0.841	16862	55022
1	97782069	rs149522939	D	I	0.0400953	0.0153	0.00888	0.924	16808	55369
1	96247867	rs80120270	C	T	-0.130895	0.0501	0.008927	0.876	16862	55022
1	96823060	rs116778540	G	C	-0.160098	0.0613	0.009051	0.858	16314	53310
1	96685975	rs17114744	C	G	-0.0497997	0.0191	0.009065	0.968	16992	55525
1	97794973	rs6698789	T	A	0.041401	0.0159	0.009092	0.913	16808	55369
1	96719892	rs324864	G	A	-0.0388032	0.0149	0.009109	0.964	16992	55525
1	96759720	rs11165579	G	A	-0.0383043	0.0147	0.009223	0.976	16992	55525
1	97320958	rs201495460	T	A	0.0377003	0.0145	0.00935	0.886	16992	55525
1	97318425	rs150030671	I	D	-0.0878044	0.0338	0.00944	0.962	16992	55525
1	96731080	rs368247906	D	I	-0.0544984	0.021	0.009498	0.977	16992	55525
1	97322873	rs372718667	G	A	-0.0878044	0.0339	0.009575	0.956	16992	55525
1	97325652	rs11584780	A	T	-0.0879027	0.034	0.009623	0.951	16992	55525
1	97311916	rs10157193	A	G	-0.0879027	0.0339	0.009629	0.953	16992	55525
1	97314476	rs28819508	G	C	-0.0876952	0.0339	0.009659	0.953	16992	55525
1	97323614	rs151039103	A	G	-0.0878044	0.0339	0.009661	0.955	16992	55525
1	96816027	rs549610461	I	D	0.0473987	0.0183	0.009766	0.919	16992	55525
1	97313098	rs17115886	G	T	-0.087597	0.0339	0.009788	0.957	16992	55525
1	96607181	rs1222060	C	T	0.157696	0.061	0.009792	0.797	12838	42647
1	96356364	rs1935566	A	G	0.0355988	0.0138	0.009795	0.965	16992	55525
1	97722672	rs1413241	T	G	-0.0431998	0.0167	0.009845	0.831	16992	55525
1	97827820	rs145466857	A	C	-0.1508	0.0585	0.009872	0.934	15928	52568
1	97308704	rs17115879	T	C	-0.0879027	0.0341	0.009964	0.948	16992	55525
1	97840273	rs570223870	I	D	-0.150904	0.0586	0.009998	0.927	15928	52568
1	97641552	rs77974239	T	C	-0.0882958	0.0343	0.01	0.893	16664	55240
1	97307812	rs6673719	C	T	-0.0876952	0.0341	0.01002	0.948	16992	55525
1	96673201	rs75671	T	C	0.0567961	0.022	0.01003	0.984	16992	55525
1	96619854	rs148448932	D	I	0.107104	0.0416	0.01005	0.889	16992	55525
1	97272986	rs17526714	C	T	-0.0949043	0.0369	0.01008	0.888	16992	55525
1	97789694	rs59879323	A	C	0.0411995	0.016	0.01009	0.915	16808	55369
1	97795501	rs6593646	A	T	-0.0408012	0.0159	0.01024	0.904	16808	55369
1	96603451	rs59609137	C	T	-0.0973042	0.0379	0.01028	0.814	15300	46963
1	96775708	rs12066611	C	T	-0.134904	0.0526	0.0103	0.826	16678	54866
1	97312207	rs79231360	C	G	-0.0872041	0.034	0.01036	0.955	16992	55525
1	96449634	rs34845003	D	I	0.038201	0.0149	0.0105	0.839	16992	55525
1	96890158	rs141008713	C	T	-0.125597	0.0492	0.01069	0.899	16862	55022
1	97334020	rs116019023	G	A	-0.181402	0.0711	0.01076	0.858	10468	48283
1	96687830	rs7545422	T	A	-0.0501992	0.0197	0.01077	0.938	16992	55525
1	96882971	rs10493885	T	C	0.0423025	0.0166	0.01081	0.961	16992	55525
1	97790805	rs57058326	T	C	0.0407964	0.016	0.01083	0.914	16808	55369
1	97792410	rs10127817	T	C	0.0407964	0.016	0.01083	0.913	16808	55369
1	97719612	rs72726653	T	C	-0.0674013	0.0265	0.01091	0.83	16992	55525
1	97686036	rs1413235	C	T	-0.0355961	0.014	0.01101	0.975	16992	55525
1	96824391	rs326659	T	A	0.0379988	0.015	0.01106	0.806	16664	55240
1	97698224	rs688913	C	T	-0.0355028	0.014	0.01124	0.974	16992	55525
1	96653747	rs76670570	T	C	-0.0923017	0.0364	0.01125	0.963	16992	55525
1	97679796	rs77271952	A	T	-0.0893997	0.0353	0.01131	0.87	16664	55240
1	97691005	rs885622	C	T	-0.0355028	0.014	0.01135	0.973	16992	55525
1	96328194	rs12142708	G	C	0.0347975	0.0138	0.01137	0.973	16992	55525
1	97033997	rs56029727	A	G	0.0384993	0.0152	0.0114	0.806	16992	55525
1	97697147	rs595937	C	T	-0.0353992	0.014	0.01155	0.974	16992	55525
1	96629022	rs200316957	D	I	-0.0503043	0.0199	0.01164	0.905	16992	55525
1	97681847	rs11400594	I	D	-0.0353992	0.014	0.01165	0.976	16992	55525
1	96448036	rs143603016	C	T	0.0481995	0.0191	0.01166	0.842	16992	55525
1	97682026	rs6697132	A	G	-0.0352956	0.014	0.01172	0.976	16992	55525
1	96452909	rs10874975	T	A	0.0416025	0.0165	0.01179	0.984	16992	55525
1	96335028	rs10874962	T	G	0.0346043	0.0138	0.01192	0.971	16992	55525
1	97701034	rs1970142	G	A	-0.0352024	0.014	0.01194	0.974	16992	55525
1	97385644	rs4950016	A	G	0.035203	0.014	0.01195	0.926	16992	55525
1	96334127	rs7555279	A	G	0.034498	0.0138	0.01206	0.971	16992	55525
1	96890476	rs60272463	D	I	0.0416984	0.0166	0.01215	0.958	16992	55525
1	96332635	rs1342398	G	A	0.034498	0.0138	0.01227	0.968	16992	55525
1	96875557	rs12048297	C	T	0.041497	0.0166	0.01234	0.963	16992	55525
1	96891409	rs71718391	D	I	0.041497	0.0166	0.01237	0.962	16992	55525
1	96904011	rs7550567	T	C	0.0412955	0.0165	0.01247	0.96	16992	55525
1	96657957	rs321572	A	G	0.054403	0.0218	0.0125	0.973	16992	55525
1	96023380	rs60801892	I	D	0.0663026	0.0266	0.01257	0.898	16992	55525
1	96885705	rs6695876	A	G	0.0416025	0.0167	0.01261	0.955	16992	55525
1	96098508	rs937928	C	T	0.0537019	0.0215	0.01263	0.921	16992	55525
1	96335704	rs71068846	D	I	0.0344014	0.0138	0.01266	0.967	16992	55525
1	96885984	rs6672578	G	C	0.041497	0.0167	0.01266	0.956	16992	55525
1	96818101	rs200155176	D	I	0.137899	0.0553	0.01267	0.853	16862	55022
1	96876867	rs11165621	G	A	0.041401	0.0166	0.0127	0.963	16992	55525
1	96327920	rs1578684	G	A	0.034498	0.0138	0.01273	0.971	16992	55525
1	96664116	rs534298911	T	C	0.0537967	0.0216	0.01274	0.933	16992	55525
1	96664121	rs568516179	D	I	0.0537967	0.0216	0.01278	0.933	16992	55525
1	97398903	rs10875039	A	C	0.0361005	0.0145	0.01282	0.899	16992	55525
1	96430666	rs17454063	C	T	-0.115299	0.0464	0.01291	0.958	16295	54133
1	97341129	rs74107605	G	T	-0.0822952	0.0331	0.01291	0.934	16992	55525
1	96670802	rs321557	G	A	0.0539009	0.0217	0.01293	0.979	16992	55525
1	96273581	rs12043820	A	G	-0.137597	0.0554	0.01304	0.907	16862	55022
1	97453507	rs12077060	C	T	-0.0925979	0.0373	0.01306	0.852	16305	52096
1	97347462	rs79741362	G	A	-0.0822952	0.0332	0.01308	0.925	16992	55525
1	96458508	rs11165533	A	G	0.0411995	0.0166	0.01312	0.982	16992	55525
1	96524161	rs116244548	G	A	0.111899	0.0451	0.01315	0.903	16992	55525
1	96339006	rs35361519	I	D	0.0349037	0.0141	0.0132	0.973	16992	55525
1	97349337	rs722102	A	G	-0.0816982	0.033	0.01325	0.926	16992	55525
1	97344882	rs6660077	G	A	-0.0816006	0.0329	0.01326	0.934	16992	55525
1	96317398	rs11165503	G	A	0.0347975	0.0141	0.01329	0.979	16992	55525
1	96877978	rs12022313	C	T	0.0411036	0.0166	0.01333	0.964	16992	55525
1	96608470	rs61787095	G	T	0.102602	0.0415	0.01337	0.9	16992	55525
1	97301731	rs72157216	D	I	-0.0840993	0.034	0.01342	0.911	16992	55525
1	96875440	rs12022566	A	G	0.040998	0.0166	0.01347	0.962	16992	55525
1	97341724	rs12094917	C	A	-0.0812968	0.0329	0.01351	0.937	16992	55525
1	97340388	rs11165731	G	A	-0.0812968	0.0329	0.01355	0.933	16992	55525
1	97900552	rs12129397	T	A	-0.0349953	0.0142	0.01356	0.888	16992	55525
1	96343511	rs1342397	T	C	0.0347975	0.0141	0.01357	0.973	16992	55525
1	96451261	rs12037176	A	G	0.040902	0.0166	0.01357	0.967	16992	55525
1	97897249	rs12126921	C	T	-0.0350988	0.0142	0.01357	0.881	16992	55525
1	96343561	rs10874963	G	C	0.0347975	0.0141	0.01358	0.973	16992	55525
1	96950333	rs1074231	C	T	0.0399032	0.0162	0.01359	0.99	16992	55525
1	95950060	rs58868255	T	C	-0.0630996	0.0256	0.0136	0.968	16992	55525
1	96671376	rs321558	A	G	0.0533986	0.0217	0.01363	0.977	16992	55525
1	97339253	rs12096480	A	G	-0.0811992	0.0329	0.01364	0.94	16992	55525
1	96099295	rs6676549	G	T	0.0531047	0.0215	0.01366	0.922	16992	55525
1	96330642	rs1361736	A	C	0.0347975	0.0141	0.01368	0.975	16992	55525
1	97352971	rs6680664	T	G	-0.0812968	0.033	0.01369	0.922	16992	55525
1	97303350	rs11805752	T	C	-0.0836969	0.034	0.01374	0.913	16992	55525
1	95958734	rs74459518	A	C	-0.0628014	0.0255	0.01375	0.976	16992	55525
1	96885462	rs11165622	G	A	0.041401	0.0168	0.01377	0.95	16992	55525
1	96456959	rs35156479	I	D	0.0407964	0.0165	0.01378	0.985	16992	55525
1	97353389	rs6669942	G	A	-0.0811992	0.033	0.01378	0.921	16992	55525
1	97335336	rs12086129	T	A	-0.0808956	0.0328	0.01382	0.945	16992	55525
1	96944875	rs5776317	I	D	0.0397975	0.0162	0.01383	0.989	16992	55525
1	96667664	rs321554	G	A	0.0533986	0.0217	0.01384	0.976	16992	55525
1	97303625	rs11802479	C	G	-0.083599	0.034	0.01386	0.913	16992	55525
1	97352212	rs12069698	G	C	-0.0811992	0.033	0.01386	0.923	16992	55525
1	95962026	rs79419317	T	C	-0.0625991	0.0254	0.01388	0.979	16992	55525
1	96932074	rs12409522	C	T	0.0400953	0.0163	0.01388	0.978	16992	55525
1	96904715	rs2208899	T	C	0.0407004	0.0165	0.01392	0.964	16992	55525
1	96935938	rs12138749	G	A	0.0399993	0.0163	0.01395	0.98	16992	55525
1	97337931	rs138005861	D	I	-0.0808956	0.0329	0.01395	0.941	16992	55525
1	96328669	rs12742524	T	G	0.0338022	0.0138	0.01396	0.97	16992	55525
1	96904637	rs12070906	A	G	0.0407004	0.0165	0.01396	0.964	16992	55525
1	96934086	rs11576925	G	C	0.0399032	0.0162	0.01396	0.981	16992	55525
1	95964358	rs59986613	T	C	-0.0625033	0.0254	0.01397	0.981	16992	55525
1	96903169	rs146143278	G	A	0.0407004	0.0166	0.01401	0.962	16992	55525
1	96946674	rs12097364	C	T	0.0397014	0.0162	0.01401	0.989	16992	55525
1	96946785	rs12097450	C	T	0.0397014	0.0162	0.01402	0.989	16992	55525
1	96338108	rs7514963	T	C	0.0339955	0.0138	0.01404	0.962	16992	55525
1	96934652	rs11165645	C	A	0.0399032	0.0162	0.01405	0.981	16992	55525
1	96267043	rs149116018	A	G	-0.136599	0.0556	0.01407	0.916	16862	55022
1	96347574	rs1539359	T	C	0.0346043	0.0141	0.01407	0.973	16992	55525
1	96348379	rs12122872	T	C	0.0346043	0.0141	0.01408	0.972	16992	55525
1	96895131	rs12134337	A	C	0.0407004	0.0166	0.01408	0.96	16992	55525
1	97027042	rs564827196	D	I	0.0333961	0.0136	0.01408	0.974	16992	55525
1	96933611	rs11586840	C	T	0.0399032	0.0163	0.0141	0.981	16992	55525
1	95966526	rs59609671	A	C	-0.0623968	0.0254	0.01415	0.982	16992	55525
1	96820996	rs72962835	G	T	-0.1407	0.0574	0.01418	0.88	16478	54064
1	96624768	rs78790605	A	G	-0.0902968	0.0368	0.01419	0.943	16992	55525
1	96877689	rs12032032	A	C	0.0407004	0.0166	0.01419	0.962	16992	55525
1	96667180	rs321553	A	T	0.0531995	0.0217	0.01421	0.976	16992	55525
1	96745381	rs111920952	G	A	-0.0834033	0.034	0.01421	0.955	16992	55525
1	97502480	rs112919351	C	T	-0.140999	0.0575	0.01422	0.802	14388	42418
1	96943313	rs58281747	D	I	0.0395956	0.0162	0.01424	0.989	16992	55525
1	96357521	rs1418454	A	G	0.034498	0.0141	0.01427	0.972	16992	55525
1	96896436	rs113125125	T	A	0.0406044	0.0166	0.01428	0.96	16992	55525
1	96461000	rs11165534	G	A	0.0407004	0.0166	0.01429	0.98	16992	55525
1	97331544	.	T	C	-0.0802019	0.0328	0.01429	0.95	16992	55525
1	97327501	rs12082277	G	A	-0.0801044	0.0327	0.01431	0.956	16992	55525
1	96305610	rs12122071	A	G	0.0344014	0.0141	0.01434	0.979	16992	55525
1	96899282	rs10875010	G	A	0.0406044	0.0166	0.01435	0.962	16992	55525
1	96279351	rs4644540	A	G	0.034498	0.0141	0.01436	0.978	16992	55525
1	96344205	rs12140691	C	G	0.034498	0.0141	0.01436	0.972	16992	55525
1	96894309	rs11165624	T	G	0.0406044	0.0166	0.01436	0.962	16992	55525
1	96895646	rs11165626	T	C	0.0406044	0.0166	0.01437	0.962	16992	55525
1	96897842	rs10875008	A	T	0.0406044	0.0166	0.01442	0.962	16992	55525
1	96898517	rs12073429	C	T	0.0406044	0.0166	0.01445	0.962	16992	55525
1	96359485	rs11165509	G	A	0.034498	0.0141	0.01446	0.972	16992	55525
1	96365162	rs11165510	T	C	0.034498	0.0141	0.01446	0.973	16992	55525
1	96935638	rs151052480	G	A	0.0397014	0.0162	0.01447	0.983	16992	55525
1	97599534	rs12752069	G	C	0.0338022	0.0138	0.01448	0.927	16992	55525
1	97387038	rs7525364	A	C	0.0352996	0.0145	0.01452	0.906	16992	55525
1	96941580	rs2208901	C	T	0.0394995	0.0162	0.01455	0.988	16992	55525
1	97387071	rs75564190	D	I	0.0352996	0.0145	0.01457	0.906	16992	55525
1	96904560	rs12081350	A	C	0.0404027	0.0165	0.01458	0.965	16992	55525
1	96905742	rs12407490	T	C	0.0404027	0.0165	0.01459	0.966	16992	55525
1	96903654	rs141348454	T	A	-0.208206	0.0853	0.0146	0.787	9020	38756
1	96906509	rs956187	A	G	0.0404027	0.0165	0.01463	0.967	16992	55525
1	96333927	rs36020399	I	D	0.0335992	0.0138	0.01468	0.967	16992	55525
1	96334310	rs11165505	T	A	0.0335992	0.0138	0.01468	0.967	16992	55525
1	96538712	rs17455665	C	G	0.110002	0.0451	0.01471	0.904	16992	55525
1	96912434	rs146331938	T	C	-0.12	0.0492	0.01471	0.892	16862	55022
1	96905605	rs3945873	A	G	0.0404027	0.0166	0.01472	0.965	16992	55525
1	96334372	rs11165506	T	C	0.0335992	0.0138	0.01477	0.967	16992	55525
1	96908029	rs10783044	A	C	0.0402971	0.0165	0.01484	0.967	16992	55525
1	96341501	rs6663180	T	G	0.0335992	0.0138	0.01485	0.966	16992	55525
1	96938697	rs12093527	A	T	0.0394995	0.0162	0.01488	0.985	16992	55525
1	96895804	rs12032173	T	G	0.0404987	0.0166	0.01489	0.961	16992	55525
1	96895805	rs12039333	T	C	0.0404987	0.0166	0.01491	0.961	16992	55525
1	96956125	rs10783049	G	T	0.0392976	0.0162	0.01492	0.992	16992	55525
1	96938248	rs11165651	A	G	0.0394995	0.0162	0.01493	0.985	16992	55525
1	97298193	rs7544592	T	C	-0.0408012	0.0168	0.01493	0.948	16992	55525
1	96956040	rs10747479	C	A	0.0392976	0.0162	0.01494	0.992	16992	55525
1	96952052	rs531029431	D	I	0.0394995	0.0162	0.01495	0.986	16992	55525
1	96740140	rs12085125	G	A	-0.0829035	0.0341	0.01499	0.951	16992	55525
1	96939839	rs10875015	G	T	0.0394034	0.0162	0.015	0.986	16992	55525
1	97599420	rs12026902	T	C	0.0336959	0.0138	0.01505	0.926	16992	55525
1	96462527	rs35031590	D	I	0.0404027	0.0166	0.01511	0.98	16992	55525
1	96931986	rs553599846	I	D	0.0394995	0.0163	0.01511	0.978	16992	55525
1	96808589	rs161681	C	T	-0.0625991	0.0258	0.01516	0.959	16992	55525
1	97377456	rs1976805	C	T	0.0338989	0.014	0.01517	0.932	16992	55525
1	96912011	rs10875012	T	C	0.0400953	0.0165	0.01523	0.969	16992	55525
1	96228786	rs112261794	T	G	-0.144402	0.0595	0.01524	0.818	15469	51109
1	96912659	rs10783045	G	A	0.0400953	0.0165	0.01525	0.969	16992	55525
1	97705796	rs34678676	D	I	-0.0521041	0.0215	0.01529	0.824	15202	51380
1	96908950	rs11165629	T	C	0.0400953	0.0165	0.01533	0.968	16992	55525
1	96359055	rs34468919	D	I	0.0394995	0.0163	0.01536	0.967	16992	55525
1	96662725	rs34445099	I	D	0.0526968	0.0217	0.01537	0.972	16992	55525
1	97312004	rs72724308	G	A	-0.070401	0.0291	0.01537	0.847	16992	55525
1	97434618	rs34919021	I	D	-0.0874988	0.0361	0.01539	0.847	16992	55525
1	96454324	rs12042005	T	C	0.0400953	0.0166	0.0154	0.974	16992	55525
1	96913449	rs11165631	T	C	0.0399993	0.0165	0.0154	0.969	16992	55525
1	96454350	rs12042007	T	C	0.0400953	0.0166	0.01543	0.974	16992	55525
1	96454337	rs12034844	A	G	0.0400953	0.0166	0.01544	0.974	16992	55525
1	96463027	rs12034580	C	A	0.040201	0.0166	0.01545	0.979	16992	55525
1	96913490	rs11165632	A	G	0.0399993	0.0165	0.01546	0.97	16992	55525
1	96910581	rs11165630	A	G	0.0400953	0.0166	0.0155	0.967	16992	55525
1	96915837	rs10783046	A	C	0.0399032	0.0165	0.01551	0.971	16992	55525
1	96966287	rs12566722	G	C	0.0392015	0.0162	0.01556	0.989	16992	55525
1	96270315	rs56682307	T	C	-0.133097	0.055	0.01561	0.911	16862	55022
1	97351293	rs10875038	G	C	0.0349037	0.0144	0.0157	0.857	16992	55525
1	96068292	rs56191843	G	T	-0.0930038	0.0385	0.01574	0.891	16992	55525
1	96303731	rs33946640	D	I	0.0522983	0.0217	0.01575	0.912	16992	55525
1	97301707	rs12075951	C	T	-0.0406033	0.0168	0.01577	0.943	16992	55525
1	97462321	rs7537724	C	T	-0.105205	0.0436	0.01582	0.867	14100	46628
1	96916572	rs11165633	G	A	0.0397975	0.0165	0.01583	0.971	16992	55525
1	96386226	rs12405938	C	T	0.0389995	0.0162	0.01584	0.978	16992	55525
1	96386749	rs12090697	T	C	0.0387975	0.0161	0.01589	0.986	16992	55525
1	96366808	rs1342401	C	T	0.0332026	0.0138	0.01592	0.975	16992	55525
1	96917266	rs11165634	A	G	0.0397014	0.0165	0.01599	0.971	16992	55525
1	96942901	rs10875016	A	G	0.0389034	0.0162	0.016	0.988	16992	55525
1	97299322	rs12087029	T	C	-0.040697	0.0169	0.01603	0.953	16992	55525
1	96917330	rs11165635	T	C	0.0397014	0.0165	0.01604	0.972	16992	55525
1	96966034	rs12031948	A	G	0.0389995	0.0162	0.01604	0.99	16992	55525
1	97703325	rs533365	T	C	-0.0337016	0.014	0.01613	0.976	16992	55525
1	97299897	rs12076685	A	G	-0.040697	0.0169	0.01619	0.952	16992	55525
1	97477521	rs568040109	D	I	-0.0358966	0.0149	0.01621	0.866	16992	55525
1	96918124	rs11165636	A	G	0.0395956	0.0165	0.01624	0.972	16992	55525
1	96255855	rs75692155	T	G	-0.135396	0.0563	0.01629	0.897	16862	55022
1	96962086	rs11586317	A	C	0.0389034	0.0162	0.01629	0.991	16992	55525
1	97895762	rs11165870	C	T	-0.0343016	0.0143	0.01629	0.875	16992	55525
1	96468306	rs12117547	T	C	0.0399993	0.0166	0.0163	0.976	16992	55525
1	96967911	rs17115350	G	A	0.0389034	0.0162	0.01632	0.99	16992	55525
1	96369190	rs66527128	D	I	0.0389995	0.0162	0.01634	0.975	16992	55525
1	96918649	rs12037092	C	T	0.0395956	0.0165	0.01637	0.972	16992	55525
1	97063827	rs17460790	C	G	-0.0540972	0.0225	0.01639	0.755	16334	53057
1	96661734	rs321577	A	T	0.052099	0.0217	0.01643	0.972	16992	55525
1	96961107	rs11165656	G	A	0.0389034	0.0162	0.01645	0.99	16992	55525
1	96961268	rs12030482	A	T	0.0389034	0.0162	0.01645	0.99	16992	55525
1	97582644	rs6702924	A	C	-0.0358034	0.0149	0.01645	0.959	16992	55525
1	96974466	rs11165657	A	C	0.0387975	0.0162	0.01647	0.99	16992	55525
1	96970013	rs12128997	C	T	0.0387975	0.0162	0.0165	0.99	16992	55525
1	96375866	rs71588565	I	D	0.0387013	0.0161	0.01655	0.981	16992	55525
1	97300321	rs61233978	D	I	-0.0406033	0.0169	0.01655	0.951	16992	55525
1	96142789	rs115138198	A	T	-0.0949043	0.0396	0.01656	0.836	16992	55525
1	96973337	rs12075993	T	G	0.0387975	0.0162	0.01657	0.99	16992	55525
1	96639663	rs167689	A	G	0.0323026	0.0135	0.01659	0.973	16992	55525
1	96919744	rs963652	A	C	0.0394995	0.0165	0.01659	0.973	16992	55525
1	96273568	rs147418597	A	G	-0.134194	0.056	0.01662	0.947	16862	55022
1	96400832	rs35313603	I	D	0.0385955	0.0161	0.01664	0.985	16992	55525
1	97490960	rs113879239	G	A	-0.138699	0.0579	0.01665	0.812	14039	40846
1	96968232	rs76504869	D	I	0.0387013	0.0162	0.01674	0.99	16992	55525
1	96731132	rs374723452	D	I	-0.0710987	0.0297	0.01675	0.93	16992	55525
1	96972784	rs67839991	D	I	0.0387013	0.0162	0.01675	0.99	16992	55525
1	96969064	rs10875020	C	G	0.0387013	0.0162	0.01676	0.989	16992	55525
1	97631949	rs6593633	T	C	-0.0326988	0.0137	0.01676	0.958	16992	55525
1	97602726	rs1709409	C	T	0.0399993	0.0167	0.01679	0.984	16992	55525
1	96659338	rs321575	C	A	0.0518996	0.0217	0.01684	0.973	16992	55525
1	97737237	rs7527272	C	T	0.0394034	0.0165	0.01688	0.85	16808	55369
1	96921366	rs10783047	C	T	0.0394034	0.0165	0.01689	0.973	16992	55525
1	97602994	rs1760217	G	A	0.0399993	0.0167	0.01689	0.984	16992	55525
1	96404134	rs10747474	T	C	0.0385955	0.0162	0.0169	0.983	16992	55525
1	96613722	rs1222053	G	A	0.137202	0.0575	0.0169	0.801	13480	44407
1	96921508	rs11165639	C	A	0.0392976	0.0165	0.01693	0.974	16992	55525
1	96921555	rs11165640	C	T	0.0392976	0.0165	0.01695	0.974	16992	55525
1	96974843	rs10875022	T	C	0.0385955	0.0162	0.01698	0.989	16992	55525
1	97073482	rs200998045	C	A	-0.0456042	0.0191	0.01701	0.765	16848	55396
1	96375291	rs10874965	T	G	0.0387013	0.0162	0.01706	0.978	16992	55525
1	96922333	rs12141577	T	C	0.0392976	0.0165	0.01707	0.974	16992	55525
1	97398828	rs114119439	C	A	-0.104306	0.0437	0.01711	0.945	16718	54893
1	96891942	rs147104083	T	C	-0.168596	0.0708	0.01715	0.919	11378	30639
1	96274389	rs59781050	A	G	-0.130302	0.0547	0.01716	0.93	16862	55022
1	96923060	rs11165641	A	C	0.0392015	0.0165	0.01722	0.974	16992	55525
1	96923281	rs11165642	G	C	0.0392015	0.0165	0.01724	0.974	16992	55525
1	96895648	rs11165627	T	G	0.0394034	0.0166	0.0173	0.959	16992	55525
1	97594060	rs4950021	T	G	0.0326995	0.0137	0.0173	0.942	16992	55525
1	97586876	rs61056107	T	C	0.139997	0.0589	0.0174	0.893	16664	55240
1	96968371	rs9804071	C	T	0.0384993	0.0162	0.01743	0.988	16992	55525
1	96633335	rs75307427	T	C	-0.0858956	0.0362	0.0175	0.949	16992	55525
1	97874304	rs116310345	T	C	-0.130997	0.0551	0.0175	0.798	13435	44771
1	96643081	rs186502	T	C	0.0320993	0.0135	0.01754	0.973	16992	55525
1	96658489	rs321573	G	A	0.0515957	0.0217	0.01755	0.973	16992	55525
1	96634617	rs76834904	C	T	-0.0856995	0.0361	0.0176	0.945	16992	55525
1	96925344	rs72646193	C	T	0.0390957	0.0165	0.01761	0.975	16992	55525
1	96261208	rs72970927	C	T	-0.131499	0.0554	0.01768	0.889	16862	55022
1	97261846	rs35764825	I	D	0.0412955	0.0174	0.01787	0.798	15131	50875
1	96641606	rs11389072	I	D	0.0320024	0.0135	0.0179	0.973	16992	55525
1	96793488	rs17114928	T	C	-0.0386992	0.0164	0.01804	0.966	16992	55525
1	96985039	rs2256459	G	A	0.0382972	0.0162	0.01804	0.995	16992	55525
1	96369442	rs12126254	A	G	0.0384031	0.0163	0.01806	0.967	16992	55525
1	96925759	rs66495045	D	I	0.0389034	0.0165	0.01807	0.975	16992	55525
1	96925884	rs10783048	C	G	0.0389034	0.0165	0.01809	0.975	16992	55525
1	96259498	rs72970923	A	G	-0.131499	0.0557	0.01814	0.892	16862	55022
1	96827424	rs17115007	G	A	-0.0546991	0.0232	0.01822	0.92	16992	55525
1	96621033	rs80032762	C	G	-0.0862008	0.0366	0.01837	0.921	16992	55525
1	96935257	rs554781754	T	C	-0.116905	0.0496	0.01837	0.884	16862	55022
1	96775231	rs9659379	T	C	-0.0608015	0.0258	0.0184	0.969	16992	55525
1	96388980	rs550530168	I	D	0.042197	0.0179	0.01841	0.755	16540	53720
1	96981534	rs35690581	I	D	0.0382972	0.0163	0.0185	0.99	16992	55525
1	96928416	rs11165644	C	A	0.0387975	0.0165	0.01851	0.975	16992	55525
1	96638665	rs321560	C	A	0.0315956	0.0135	0.01872	0.979	16992	55525
1	97365177	rs2642878	A	G	-0.0331019	0.0141	0.0188	0.917	16992	55525
1	96979766	rs2800426	A	T	0.038201	0.0163	0.01881	0.989	16992	55525
1	96318401	rs72731807	T	G	-0.0767947	0.0327	0.01896	0.874	15858	52116
1	96978876	rs79916947	G	C	-0.116399	0.0496	0.01901	0.875	16862	55022
1	96211328	rs72728001	T	C	0.117499	0.0501	0.01902	0.862	16862	55022
1	96638203	rs321559	G	A	0.0314987	0.0134	0.01918	0.98	16992	55525
1	97373175	rs114344631	A	G	-0.0814053	0.0348	0.0194	0.923	16992	55525
1	97591557	rs6682836	G	C	0.0320024	0.0137	0.01944	0.947	16992	55525
1	97442229	rs3002271	C	A	-0.0328022	0.014	0.0195	0.919	16992	55525
1	97346629	rs116133443	A	G	-0.081004	0.0347	0.01955	0.936	16992	55525
1	97345956	rs77754450	G	A	-0.081004	0.0347	0.01957	0.936	16992	55525
1	97327137	rs78390491	C	T	-0.0806029	0.0346	0.01967	0.947	16992	55525
1	97395907	rs79724648	A	T	-0.0815029	0.035	0.01967	0.921	16992	55525
1	97338485	rs76803023	A	G	-0.080798	0.0346	0.01968	0.94	16992	55525
1	97337654	rs11578295	T	C	-0.0807004	0.0346	0.01969	0.941	16992	55525
1	97328365	rs146947230	D	I	-0.0806029	0.0346	0.0197	0.946	16992	55525
1	97338074	rs11589601	A	G	-0.0807004	0.0346	0.0197	0.941	16992	55525
1	97328376	rs115669030	A	C	-0.0806029	0.0346	0.01972	0.946	16992	55525
1	97442319	rs6697652	T	A	-0.0846977	0.0363	0.01979	0.833	16650	53842
1	96923070	rs7530877	C	T	0.049999	0.0214	0.01981	0.987	16992	55525
1	97307107	rs145470048	C	T	-0.0680005	0.0292	0.01981	0.856	16992	55525
1	97335582	rs150803802	D	I	-0.0806029	0.0346	0.01988	0.942	16992	55525
1	97390045	rs35061101	C	T	-0.0811992	0.0349	0.0199	0.926	16992	55525
1	96045275	rs115785428	C	T	-0.0894981	0.0385	0.02001	0.87	16992	55525
1	96773079	rs149647187	T	A	-0.138802	0.0597	0.02011	0.905	16069	52458
1	96955362	rs149703444	T	C	-0.113796	0.049	0.02022	0.893	16862	55022
1	97064865	rs1222766	A	C	-0.0383979	0.0165	0.02024	0.883	16992	55525
1	97516154	rs290843	G	T	-0.0361973	0.0156	0.02037	0.969	16992	55525
1	97556286	rs6680642	C	T	0.134304	0.0579	0.02043	0.915	16848	55396
1	96560455	rs149737122	T	G	-0.112195	0.0484	0.0205	0.962	16295	54133
1	97314004	rs112551491	G	A	-0.0669949	0.0289	0.02051	0.871	16992	55525
1	97372363	rs1850898	C	G	0.0323994	0.014	0.02054	0.927	16992	55525
1	97431052	rs995258	C	A	-0.032203	0.0139	0.02055	0.939	16992	55525
1	95985066	rs881713	A	G	-0.0613011	0.0265	0.02058	0.968	16992	55525
1	97333968	rs1519891	G	T	-0.0801044	0.0346	0.02064	0.934	16992	55525
1	96927040	rs1931177	A	G	0.0495042	0.0214	0.02081	0.99	16992	55525
1	96304750	rs34621215	I	D	0.0324962	0.0141	0.02086	0.97	16992	55525
1	97029325	rs1222762	A	G	0.0314018	0.0136	0.02087	0.969	16992	55525
1	97509926	rs158601	G	T	-0.154597	0.067	0.02096	0.853	15244	50282
1	96464512	rs4950091	A	G	0.0320993	0.0139	0.021	0.98	16992	55525
1	97406515	rs575051714	D	I	-0.0811016	0.0351	0.02105	0.915	16992	55525
1	97365977	rs2681194	T	C	-0.0323992	0.014	0.02106	0.921	16992	55525
1	97509735	rs158602	T	C	-0.154504	0.067	0.02107	0.854	15244	50282
1	97043533	rs77558230	A	G	-0.0930038	0.0404	0.02123	0.839	16808	55369
1	96657512	rs6679795	T	C	-0.052199	0.0226	0.02125	0.95	16992	55525
1	97508673	rs290838	G	T	-0.154096	0.0669	0.02125	0.855	15244	50282
1	96155695	rs202166931	D	I	0.128499	0.056	0.02161	0.77	11038	31312
1	97438979	rs1994570	C	T	-0.0320997	0.014	0.02162	0.925	16992	55525
1	97503873	rs186025	A	G	-0.153105	0.0668	0.0218	0.859	15244	50282
1	96932939	rs927512	G	A	0.0489997	0.0214	0.02181	0.992	16992	55525
1	97368287	rs7512687	C	T	0.0321961	0.014	0.02192	0.922	16992	55525
1	96623463	rs9970644	C	T	-0.083599	0.0365	0.02213	0.929	16992	55525
1	97469804	rs290821	A	C	-0.0309026	0.0135	0.02215	0.995	16992	55525
1	96673912	rs3901955	G	A	-0.0482033	0.0211	0.02218	0.965	16992	55525
1	96943317	rs190417923	A	T	-0.194605	0.0851	0.02223	0.805	9020	38756
1	96624414	rs77878405	T	C	-0.0834033	0.0365	0.02224	0.931	16992	55525
1	96618609	rs72482836	C	G	-0.0836969	0.0367	0.02234	0.921	16992	55525
1	97351337	rs76549306	G	A	0.0931989	0.0408	0.02234	0.749	10445	29102
1	96617864	rs76824481	A	T	-0.0837947	0.0367	0.0224	0.92	16992	55525
1	96802169	rs17458841	A	G	-0.048004	0.021	0.02249	0.981	16992	55525
1	95986339	rs11165434	T	G	-0.0601004	0.0263	0.02261	0.966	16992	55525
1	96864774	rs59877889	D	I	0.0344014	0.0151	0.02264	0.978	16992	55525
1	96640722	rs1146560	A	T	-0.0471021	0.0207	0.0228	0.947	16992	55525
1	97100316	rs147746462	T	C	-0.111904	0.0491	0.02282	0.902	16848	55396
1	97494848	rs35340046	D	I	-0.0309954	0.0136	0.02283	0.978	16992	55525
1	96702770	rs75533555	T	C	-0.0482033	0.0212	0.02286	0.983	16992	55525
1	97002499	rs115834332	A	C	-0.0907018	0.0399	0.02288	0.859	16351	53422
1	96865187	rs35933209	D	I	0.0343048	0.0151	0.02297	0.979	16992	55525
1	97515472	rs114387151	C	T	0.130396	0.0574	0.02303	0.897	16848	55396
1	97321443	rs555834594	A	C	0.0775997	0.0341	0.02313	0.828	16992	55525
1	97321444	rs574776470	G	T	0.0774979	0.0341	0.02314	0.828	16992	55525
1	96621671	rs146574255	I	D	-0.0830012	0.0366	0.02322	0.926	16992	55525
1	96862743	rs10493883	A	T	0.0343048	0.0151	0.0233	0.976	16992	55525
1	97001029	rs79250928	T	C	-0.0903953	0.0398	0.02331	0.86	16351	53422
1	97516478	rs290842	G	A	-0.155403	0.0685	0.02333	0.866	14999	49430
1	95945688	rs79562461	G	A	-0.0553013	0.0244	0.02335	0.944	16992	55525
1	97759071	rs149212857	T	A	-0.0980981	0.0433	0.02335	0.81	15912	52502
1	96615464	rs147075406	G	A	-0.0832947	0.0368	0.0234	0.916	16992	55525
1	97515572	rs290844	A	T	-0.155298	0.0685	0.0234	0.866	14999	49430
1	95974671	.	T	C	-0.0598986	0.0264	0.02349	0.956	16992	55525
1	97457427	rs290833	T	G	-0.0343016	0.0151	0.02351	0.835	16895	54694
1	97894619	rs12028565	C	T	0.0329995	0.0146	0.02351	0.875	16992	55525
1	96368020	rs11165513	T	C	0.0315956	0.014	0.02356	0.979	16992	55525
1	97515225	rs290845	A	C	-0.154994	0.0685	0.0236	0.866	14999	49430
1	97513579	rs290848	T	C	-0.154597	0.0684	0.0238	0.867	14999	49430
1	96412882	rs11165523	T	C	0.0364959	0.0161	0.02382	0.979	16992	55525
1	96322205	rs6593688	G	A	0.0317021	0.014	0.02384	0.977	16992	55525
1	96999021	rs189379466	T	A	-0.1113	0.0493	0.02395	0.831	15963	50779
1	97511838	rs291580	T	C	-0.154399	0.0684	0.02395	0.868	14999	49430
1	96089731	rs1858111	A	G	-0.0309954	0.0137	0.02397	0.966	16992	55525
1	97511824	rs291581	C	T	-0.154399	0.0684	0.02397	0.868	14999	49430
1	95986909	rs71805026	D	I	-0.0594953	0.0264	0.02403	0.964	16992	55525
1	97511727	rs291582	T	G	-0.0352024	0.0156	0.02403	0.965	16992	55525
1	97510945	rs290835	T	A	-0.154096	0.0683	0.02411	0.869	14999	49430
1	96613313	rs58154739	G	T	-0.0830012	0.0368	0.02414	0.912	16992	55525
1	97488880	rs290817	G	A	-0.0306035	0.0136	0.02414	0.985	16992	55525
1	96714044	rs1994375	T	C	-0.048004	0.0213	0.02434	0.978	16992	55525
1	97352582	rs35351332	I	D	0.031799	0.0141	0.02439	0.91	16992	55525
1	97514737	rs290846	G	A	-0.0352024	0.0156	0.02439	0.965	16992	55525
1	96819661	rs76468374	A	G	-0.0469029	0.0209	0.02442	0.988	16992	55525
1	96862449	rs736021	C	T	0.0339955	0.0151	0.02447	0.976	16992	55525
1	96338074	rs7550987	T	G	0.0315956	0.014	0.02451	0.973	16992	55525
1	96818213	rs3912548	A	G	-0.0467981	0.0208	0.02451	0.991	16992	55525
1	96959461	rs568066836	I	D	0.0402971	0.0179	0.02451	0.802	16992	55525
1	96436108	.	A	G	0.0844974	0.0376	0.02457	0.826	16645	53645
1	96837706	rs17366563	A	C	-0.0475005	0.0212	0.02468	0.965	16992	55525
1	96821570	rs79065838	A	C	-0.0469029	0.0209	0.02484	0.985	16992	55525
1	97108659	rs201350707	D	I	0.0321961	0.0143	0.02494	0.926	16992	55525
1	96471224	rs2151218	A	G	0.0372958	0.0167	0.02495	0.976	16992	55525
1	97844018	rs139090364	A	G	-0.12	0.0536	0.02502	0.855	13305	44268
1	97732714	rs601149	T	C	-0.0325955	0.0146	0.02512	0.841	16808	55369
1	97502842	rs291590	A	G	-0.152406	0.0681	0.02519	0.875	14999	49430
1	97594633	rs34774035	I	D	0.0379988	0.017	0.02526	0.973	16992	55525
1	96725475	rs10127744	T	C	-0.0473956	0.0212	0.02531	0.983	16992	55525
1	96344952	rs6683571	T	C	0.0314018	0.014	0.02533	0.973	16992	55525
1	95991057	rs78337832	T	C	-0.0596014	0.0267	0.02534	0.959	16992	55525
1	96829627	rs10489720	A	T	-0.0469029	0.021	0.0255	0.977	16992	55525
1	96473900	rs10588911	D	I	0.0374018	0.0167	0.02553	0.971	16992	55525
1	96605671	rs10157386	C	T	-0.0825993	0.037	0.02556	0.899	16992	55525
1	96993993	rs76521757	A	G	-0.0887001	0.0398	0.02561	0.865	16351	53422
1	96852315	rs142361520	D	I	-0.0475005	0.0213	0.02562	0.928	16992	55525
1	96727724	rs144310117	A	G	-0.0473013	0.0212	0.02565	0.982	16992	55525
1	96724099	rs57367121	T	C	-0.0473013	0.0212	0.02568	0.983	16992	55525
1	96741640	rs9701270	A	G	-0.0473013	0.0212	0.02568	0.985	16992	55525
1	96727450	rs144748945	G	A	-0.0473013	0.0212	0.02569	0.983	16992	55525
1	96687624	rs12023108	A	G	-0.0499994	0.0224	0.0257	0.961	16992	55525
1	96743270	rs76222071	A	C	-0.0473013	0.0212	0.0257	0.985	16992	55525
1	96725589	rs10127746	G	C	-0.0473013	0.0212	0.02571	0.983	16992	55525
1	96727593	rs138700912	A	G	-0.0473013	0.0212	0.02572	0.983	16992	55525
1	96724683	rs79582336	G	A	-0.0473013	0.0212	0.02575	0.983	16992	55525
1	96722585	rs80023482	G	A	-0.0473013	0.0212	0.02576	0.983	16992	55525
1	97480939	rs76136477	C	G	0.0723021	0.0324	0.02579	0.797	15413	52296
1	97704898	rs1413227	C	T	-0.0319035	0.0143	0.02579	0.965	16992	55525
1	96734579	rs75391631	C	G	-0.0471964	0.0212	0.02581	0.984	16992	55525
1	96734607	rs142982891	D	I	-0.0471964	0.0212	0.02584	0.984	16992	55525
1	95991564	rs12117472	T	C	-0.0593997	0.0267	0.0259	0.957	16992	55525
1	96717604	rs74610549	G	T	-0.0471964	0.0212	0.02595	0.983	16992	55525
1	96688211	rs12048964	G	A	-0.0494949	0.0223	0.02598	0.963	16992	55525
1	96666094	rs61571450	D	I	-0.0505988	0.0227	0.026	0.957	16992	55525
1	96812483	rs7511634	G	A	-0.0464	0.0208	0.02606	0.99	16992	55525
1	96830145	rs17375024	A	G	-0.0467981	0.021	0.02608	0.977	16992	55525
1	96847827	rs115692551	C	A	-0.0473013	0.0213	0.02611	0.953	16992	55525
1	97584646	rs970337	G	A	0.0301994	0.0136	0.02614	0.962	16992	55525
1	95998883	rs12141480	C	G	-0.0596014	0.0268	0.02615	0.949	16992	55525
1	97891367	rs35417363	I	D	0.0358014	0.0161	0.02617	0.839	16135	48208
1	96718890	rs17424181	G	A	-0.0469973	0.0212	0.02643	0.983	16992	55525
1	96852743	rs1324900	A	G	-0.0473013	0.0213	0.02644	0.955	16992	55525
1	96156562	rs72727959	G	A	-0.0557982	0.0252	0.02647	0.86	16992	55525
1	97423794	rs6671669	G	A	0.0308977	0.014	0.02654	0.928	16992	55525
1	97458722	rs12116554	T	C	0.0381047	0.0172	0.02662	0.873	16631	53715
1	97347408	rs2642875	G	A	-0.0313978	0.0142	0.02664	0.904	16992	55525
1	96938633	rs10875014	G	A	0.0471984	0.0213	0.02671	0.979	16992	55525
1	96809742	rs140551316	T	C	-0.046201	0.0208	0.02672	0.99	16992	55525
1	96786284	rs80232093	A	G	-0.0460021	0.0208	0.02677	0.989	16992	55525
1	97508059	rs290839	A	G	-0.0346018	0.0156	0.02678	0.968	16992	55525
1	96712644	rs12239546	T	C	-0.0469029	0.0212	0.0268	0.983	16992	55525
1	96761760	rs633164	C	T	0.058599	0.0265	0.02688	0.971	16992	55525
1	96869933	rs2968485	T	C	0.0332026	0.015	0.02691	0.983	16992	55525
1	96795998	rs72980570	G	A	-0.120497	0.0544	0.02693	0.88	16862	55022
1	96681884	rs10489719	T	A	-0.0497051	0.0225	0.02697	0.958	16992	55525
1	96795036	rs17114931	G	A	-0.120395	0.0544	0.02698	0.881	16862	55022
1	97788976	rs62644180	G	A	-0.0319965	0.0145	0.02703	0.894	16808	55369
1	96920886	rs10875013	T	G	0.0465973	0.0211	0.02706	0.986	16992	55525
1	96851015	rs1600625	A	G	-0.0471021	0.0213	0.02708	0.955	16992	55525
1	96387717	rs12131533	C	T	0.0350003	0.0158	0.02716	0.992	16992	55525
1	95986770	rs147849334	D	I	-0.0584981	0.0265	0.02719	0.964	16992	55525
1	96389187	rs6688241	A	G	0.0350003	0.0158	0.0272	0.994	16992	55525
1	97569544	rs11165783	C	T	-0.0325025	0.0147	0.0272	0.985	16992	55525
1	97779535	rs12030332	G	A	0.0344014	0.0156	0.02722	0.948	16808	55369
1	96964159	rs12037224	A	C	0.0463014	0.021	0.02726	0.988	16992	55525
1	96909452	rs2391767	A	G	0.0467977	0.0212	0.02731	0.98	16992	55525
1	96723560	rs901469	G	A	-0.0527997	0.0239	0.02736	0.914	16992	55525
1	96393689	rs6593689	G	A	0.0347975	0.0158	0.02743	1	16992	55525
1	97259504	rs114800513	T	A	-0.153105	0.0695	0.02752	0.861	10886	49033
1	96391053	rs6658172	G	A	0.0347975	0.0158	0.02763	0.997	16992	55525
1	96908637	rs6593598	C	T	0.0467023	0.0212	0.02763	0.98	16992	55525
1	97486354	rs114253730	A	G	0.122899	0.0558	0.02763	0.906	16848	55396
1	96416719	rs34156109	G	C	0.0355023	0.0161	0.02765	0.978	16992	55525
1	97707568	rs542490	T	C	-0.0313978	0.0143	0.02766	0.967	16992	55525
1	96903843	rs6664513	C	T	0.0467023	0.0212	0.02771	0.979	16992	55525
1	96662336	rs3908459	G	A	-0.0499994	0.0227	0.02773	0.954	16992	55525
1	96390687	rs10874969	G	C	0.0347975	0.0158	0.02774	0.996	16992	55525
1	96388906	rs34954663	D	I	0.0347975	0.0158	0.02781	0.994	16992	55525
1	96902149	rs75025959	T	C	0.0467023	0.0212	0.02782	0.978	16992	55525
1	97437889	rs74955872	C	G	-0.0835012	0.0379	0.02782	0.886	16992	55525
1	96659784	rs12036217	G	A	-0.0499994	0.0227	0.02784	0.956	16992	55525
1	96071799	rs672128	T	C	0.0341985	0.0155	0.02786	0.983	16992	55525
1	97630087	rs55881838	C	T	-0.138699	0.063	0.02786	0.842	16003	52940
1	96892655	rs1159909	T	C	0.0467977	0.0213	0.02788	0.977	16992	55525
1	96786408	rs9658895	A	G	-0.1192	0.0542	0.02799	0.886	16862	55022
1	97582550	rs534680075	D	I	-0.0328952	0.015	0.02803	0.934	16992	55525
1	96665782	rs12047217	G	C	-0.0499048	0.0227	0.02806	0.955	16992	55525
1	96804559	rs74498277	G	A	-0.0458031	0.0208	0.02806	0.99	16992	55525
1	96421112	rs6685142	T	C	0.0353961	0.0161	0.02807	0.98	16992	55525
1	97360300	rs145445374	D	I	0.0750982	0.0342	0.02813	0.825	16992	55525
1	97708261	rs11165814	A	T	-0.0313049	0.0143	0.02826	0.968	16992	55525
1	96599076	rs78186432	G	T	0.0311982	0.0142	0.02834	0.879	16992	55525
1	96665119	rs12036757	C	T	-0.0497997	0.0227	0.02834	0.954	16992	55525
1	96417839	rs12121621	T	C	0.0353961	0.0161	0.02843	0.977	16992	55525
1	96700526	rs75576789	G	T	-0.0464	0.0212	0.02843	0.985	16992	55525
1	96710399	rs373978170	G	T	-0.0464	0.0212	0.02847	0.978	16992	55525
1	97315009	rs553531	G	A	0.0314018	0.0144	0.0285	0.882	16992	55525
1	96707084	rs553536350	A	G	-0.0464	0.0212	0.02854	0.984	16992	55525
1	96400763	rs4323760	T	C	0.0347009	0.0158	0.0286	0.993	16992	55525
1	96608190	rs1222058	G	A	0.127901	0.0585	0.02866	0.817	14721	45854
1	96698276	.	A	G	-0.0490012	0.0224	0.02872	0.963	16992	55525
1	97767418	rs2049112	A	G	0.0335992	0.0154	0.02882	0.969	16808	55369
1	96380922	rs2096191	A	G	0.0347009	0.0159	0.02889	0.987	16992	55525
1	97445885	rs74339478	A	C	-0.0831968	0.0381	0.02894	0.884	16992	55525
1	96668152	rs3867310	A	C	-0.052199	0.0239	0.02896	0.927	16992	55525
1	97446435	rs9651214	G	T	-0.083099	0.0381	0.02908	0.884	16992	55525
1	97446247	rs75082473	C	T	-0.083099	0.0381	0.02912	0.884	16992	55525
1	96318113	rs115324578	A	G	-0.121004	0.0554	0.02913	0.964	16569	54032
1	96832510	rs74883562	G	A	-0.0458974	0.0211	0.02923	0.97	16992	55525
1	97789227	rs201887650	D	I	0.0387013	0.0177	0.02939	0.849	16151	53106
1	97447304	rs2004950	A	C	-0.0829035	0.0381	0.02945	0.884	16992	55525
1	96007934	rs12118117	T	C	-0.0586996	0.0269	0.02949	0.935	16992	55525
1	97490398	rs290816	T	C	-0.147097	0.0676	0.02951	0.89	14999	49430
1	97241724	rs114158410	C	T	-0.151498	0.0696	0.02953	0.86	10886	49033
1	97043030	rs78551260	T	C	-0.0878044	0.0404	0.02957	0.804	16351	53422
1	96377795	rs1960043	A	G	0.0346043	0.0159	0.02959	0.986	16992	55525
1	97373993	rs112428412	A	C	0.074198	0.0341	0.02962	0.827	16992	55525
1	96008143	rs12140197	A	G	-0.0586042	0.0269	0.02963	0.936	16992	55525
1	96935092	rs12736536	T	C	0.0456997	0.021	0.02965	0.993	16992	55525
1	96444981	rs12125810	A	G	0.0349037	0.016	0.02966	0.984	16992	55525
1	96421949	rs2104907	A	T	0.0349037	0.016	0.02967	0.985	16992	55525
1	97447306	.	D	I	-0.0827948	0.0381	0.02969	0.884	16992	55525
1	96987569	rs528952776	D	I	-0.0334017	0.0154	0.02971	0.989	16992	55525
1	96377383	rs11165515	T	C	0.0346043	0.0159	0.02974	0.985	16992	55525
1	97375988	rs111295835	C	T	0.0740958	0.0341	0.02985	0.826	16992	55525
1	97204614	rs191541774	G	A	-0.151602	0.0698	0.02993	0.864	10886	49033
1	96691883	rs75060611	T	A	-0.0486967	0.0224	0.02994	0.964	16992	55525
1	97448561	rs138870820	T	C	-0.0826971	0.0381	0.02998	0.884	16992	55525
1	96976835	rs1116866	C	T	0.0458048	0.0211	0.03004	0.986	16992	55525
1	95979062	rs150186103	D	I	-0.057502	0.0265	0.03007	0.967	16992	55525
1	96691876	rs150969143	D	I	-0.0486022	0.0224	0.03008	0.964	16992	55525
1	97558392	rs35741625	D	I	-0.0319035	0.0147	0.03014	0.99	16992	55525
1	97049974	rs1222763	G	A	0.0302964	0.014	0.0302	0.915	16992	55525
1	97767292	rs78170842	I	D	0.0332994	0.0154	0.03028	0.971	16808	55369
1	96310112	rs2051030	C	T	0.0298986	0.0138	0.03029	0.985	16992	55525
1	96798347	rs75608247	T	A	-0.045102	0.0208	0.0303	0.991	16992	55525
1	96790194	rs12080323	G	T	-0.118998	0.0549	0.03036	0.89	16678	54866
1	96689531	rs376905982	A	G	-0.0458974	0.0212	0.03037	0.983	16992	55525
1	97764073	rs4264037	G	A	0.0330962	0.0153	0.03059	0.977	16808	55369
1	97704042	rs505864	A	G	-0.0295009	0.0137	0.0306	0.988	16992	55525
1	97021972	rs56827884	C	T	-0.0335981	0.0155	0.03062	0.982	16992	55525
1	96177146	rs72727981	C	T	-0.0497997	0.023	0.03068	0.871	16992	55525
1	96796714	rs1480667	C	T	-0.0449974	0.0208	0.03079	0.991	16992	55525
1	96731590	rs9660464	A	G	0.049999	0.0232	0.0309	0.962	16992	55525
1	96656207	rs321567	T	C	0.0463014	0.0215	0.03131	0.986	16992	55525
1	96442314	rs10874974	T	C	0.034498	0.016	0.03134	0.987	16992	55525
1	96224613	rs10629981	I	D	0.0347975	0.0162	0.03137	0.776	16848	55396
1	97024329	rs2391799	A	G	-0.0335051	0.0156	0.03138	0.98	16992	55525
1	96443921	rs1458633	T	C	0.034498	0.016	0.03148	0.986	16992	55525
1	96433723	rs6701528	T	G	0.0346043	0.0161	0.03152	0.982	16992	55525
1	96683433	rs17366050	C	T	-0.0454996	0.0212	0.03155	0.985	16992	55525
1	96444560	rs4529765	C	T	0.034498	0.0161	0.03159	0.984	16992	55525
1	96370972	.	A	G	0.0346043	0.0161	0.0316	0.97	16992	55525
1	96448817	rs8179325	C	G	0.0344014	0.016	0.03169	0.98	16992	55525
1	97543752	rs291593	A	G	-0.0313978	0.0146	0.0317	0.999	16992	55525
1	96449073	rs10783034	G	A	0.0344014	0.016	0.03173	0.98	16992	55525
1	96072754	rs573117	C	T	0.0332026	0.0155	0.03181	0.992	16992	55525
1	97832839	rs867261	A	T	0.0338989	0.0158	0.03185	0.871	16992	55525
1	96685565	rs3867316	G	C	-0.0454996	0.0212	0.03194	0.983	16992	55525
1	96655156	.	T	C	0.0461008	0.0215	0.03195	0.985	16992	55525
1	96259876	rs5776282	I	D	-0.0671981	0.0314	0.03198	0.888	16992	55525
1	96386122	rs11165517	T	C	0.0341985	0.0159	0.03202	0.986	16992	55525
1	96349234	rs7415346	T	C	0.035203	0.0164	0.03208	0.958	16992	55525
1	96685437	rs3867315	A	G	-0.0453949	0.0212	0.03209	0.984	16992	55525
1	96792423	rs78381697	A	T	-0.0446	0.0208	0.03211	0.99	16992	55525
1	96775578	rs78539037	T	G	-0.0446	0.0208	0.03213	0.989	16992	55525
1	96782336	rs77793973	G	T	-0.0446	0.0208	0.03215	0.991	16992	55525
1	96436774	rs111197940	T	C	0.034498	0.0161	0.03216	0.979	16992	55525
1	96008944	rs678378	G	A	0.0577027	0.027	0.03223	0.932	16992	55525
1	96780598	rs78228232	A	T	-0.0446	0.0208	0.03228	0.99	16992	55525
1	96951307	rs7539061	G	A	0.0448969	0.021	0.0323	0.999	16992	55525
1	96785442	rs9729052	T	A	-0.0446	0.0208	0.03232	0.992	16992	55525
1	96426302	rs11165526	T	G	0.0343048	0.016	0.03235	0.987	16992	55525
1	96770142	rs56237626	G	A	-0.0444954	0.0208	0.03236	0.988	16992	55525
1	95953320	rs11589425	G	A	-0.0536012	0.025	0.03246	0.945	16992	55525
1	95953325	rs11589797	C	T	-0.0534957	0.025	0.0325	0.945	16992	55525
1	96753995	rs1842466	T	C	-0.0444954	0.0208	0.03271	0.987	16992	55525
1	97354839	rs114809584	T	C	-0.129596	0.0607	0.03278	0.755	15504	50215
1	96085465	rs666520	T	C	0.0292966	0.0137	0.0328	0.959	16992	55525
1	96791121	rs576141932	D	I	0.0355988	0.0167	0.03287	0.937	16992	55525
1	97006378	rs1231984	C	A	0.0477039	0.0224	0.03288	0.962	16992	55525
1	96135330	rs56410134	G	A	-0.118198	0.0554	0.03289	0.771	13956	38479
1	96758485	rs17424299	G	A	-0.0444013	0.0208	0.0329	0.987	16992	55525
1	96203152	rs61771959	C	A	-0.107897	0.0506	0.03297	0.902	16205	52759
1	96760886	rs78415150	A	T	-0.0444013	0.0208	0.03297	0.987	16992	55525
1	96089462	rs12739176	C	T	-0.0561049	0.0263	0.03299	0.944	16992	55525
1	96948395	rs115407732	G	A	-0.1683	0.079	0.03301	0.825	9225	43864
1	95973120	rs61142357	A	G	-0.0566021	0.0265	0.03305	0.973	16992	55525
1	96763517	rs151018628	I	D	-0.0444013	0.0208	0.0331	0.987	16992	55525
1	96642863	rs112721485	I	D	0.0288984	0.0136	0.03315	0.964	16992	55525
1	96463426	rs559374181	I	D	0.0298986	0.014	0.03316	0.934	16992	55525
1	96440034	rs2125422	G	C	0.0341019	0.016	0.03328	0.988	16992	55525
1	96753912	rs72980524	C	G	-0.0757046	0.0356	0.03331	0.949	16992	55525
1	96987042	rs3862908	A	G	-0.0328952	0.0155	0.03331	0.986	16992	55525
1	96439859	rs2168905	T	C	0.0341019	0.016	0.03332	0.988	16992	55525
1	96753870	rs72980523	C	T	-0.0757046	0.0356	0.03335	0.949	16992	55525
1	96441556	rs10874973	C	T	0.0339955	0.016	0.0334	0.989	16992	55525
1	96442134	rs10783030	A	G	0.0339955	0.016	0.0335	0.989	16992	55525
1	97387693	rs151171705	I	D	0.0725997	0.0341	0.0335	0.828	16992	55525
1	97755647	rs28755414	C	T	0.0332026	0.0156	0.03352	0.938	16808	55369
1	96375533	rs4295919	C	A	0.0338989	0.016	0.03356	0.981	16992	55525
1	96442244	rs10783031	T	C	0.0339955	0.016	0.03356	0.989	16992	55525
1	96319900	rs6682623	T	C	0.0294035	0.0139	0.03365	0.977	16992	55525
1	97286347	rs480547	C	G	-0.0299027	0.0141	0.03367	0.902	16992	55525
1	97842443	rs11582736	A	G	0.0350968	0.0165	0.03368	0.919	16992	55525
1	96443922	rs1458634	G	A	0.0339955	0.016	0.03369	0.987	16992	55525
1	96444044	rs1458635	T	C	0.0339955	0.016	0.03376	0.987	16992	55525
1	97014481	rs75953569	D	I	-0.0328952	0.0155	0.03377	0.982	16992	55525
1	96653318	rs321562	A	G	0.0456997	0.0215	0.03385	0.985	16992	55525
1	97023641	rs1925833	A	C	-0.0325955	0.0154	0.03385	0.993	16992	55525
1	95953294	rs11589423	G	A	-0.0532953	0.0251	0.03388	0.943	16992	55525
1	96470261	rs7522677	T	C	0.0350968	0.0166	0.03432	0.971	16992	55525
1	96082228	rs35022573	D	I	0.0289955	0.0137	0.03436	0.961	16992	55525
1	96796884	rs146622863	I	D	-0.117602	0.0556	0.03437	0.894	16678	54866
1	95960153	rs7514792	G	A	-0.0515038	0.0244	0.03456	0.969	16992	55525
1	97767466	rs35282661	I	D	0.0312952	0.0148	0.03462	0.959	16808	55369
1	96648004	rs321581	C	G	0.045499	0.0216	0.03465	0.983	16992	55525
1	96197997	rs61771957	C	T	-0.106406	0.0504	0.0347	0.908	16205	52759
1	96639338	rs200952891	T	C	-0.0469029	0.0222	0.03475	0.963	16992	55525
1	97748304	rs56300389	A	G	0.0335025	0.0159	0.03485	0.902	16808	55369
1	96702678	rs116068568	C	T	-0.154306	0.0731	0.03486	0.852	10740	46022
1	97747664	rs12046744	C	A	0.0335992	0.0159	0.03486	0.9	16808	55369
1	96049011	rs34308851	C	T	-0.0406033	0.0193	0.03497	0.973	16992	55525
1	96639441	rs201641891	G	A	-0.0467981	0.0222	0.03505	0.963	16992	55525
1	96722079	rs161995	T	C	0.0489044	0.0232	0.03515	0.959	16992	55525
1	96601644	rs115446895	G	A	-0.132195	0.0628	0.03517	0.909	12190	50340
1	95923285	rs11581964	G	A	-0.0519988	0.0247	0.03529	0.954	16992	55525
1	97397376	rs75804019	C	T	0.0716972	0.0341	0.03534	0.829	16992	55525
1	97752375	rs145599941	A	G	0.0332026	0.0158	0.0354	0.918	16808	55369
1	97747589	rs12029106	T	C	0.0335025	0.0159	0.03545	0.899	16808	55369
1	97084116	rs75259033	T	C	-0.139503	0.0663	0.03549	0.805	12439	50300
1	96650724	rs517993	G	A	0.0284028	0.0135	0.0357	0.969	16992	55525
1	97081834	rs150215760	C	G	-0.1469	0.07	0.03584	0.844	10886	49033
1	97081705	rs141013665	C	T	-0.1469	0.07	0.03587	0.844	10886	49033
1	96648533	rs321583	G	A	0.0284028	0.0135	0.03589	0.969	16992	55525
1	96642274	rs113677640	I	D	0.0454035	0.0216	0.036	0.977	16992	55525
1	96640027	rs34983249	T	A	-0.0462953	0.0221	0.03608	0.967	16992	55525
1	97761711	.	D	I	-0.0601004	0.0287	0.03618	0.863	15912	52502
1	96613649	rs1222054	G	A	0.121199	0.0579	0.03635	0.833	14818	46685
1	97750144	rs12049622	C	T	0.0330962	0.0158	0.03635	0.91	16808	55369
1	97754293	rs201095185	A	G	0.0298986	0.0143	0.03635	0.886	16808	55369
1	97021041	rs534975496	D	I	-0.0325955	0.0156	0.03649	0.967	16992	55525
1	97765025	rs28478258	A	C	-0.0598031	0.0286	0.03655	0.861	15912	52502
1	95933196	rs11584877	G	T	-0.0517987	0.0248	0.03657	0.95	16992	55525
1	96639279	rs200000273	T	C	-0.0465991	0.0223	0.03657	0.962	16992	55525
1	96686577	rs137926823	A	G	-0.152406	0.073	0.03672	0.856	10740	46022
1	96308222	rs10874961	T	G	0.0288984	0.0138	0.03675	0.982	16992	55525
1	96796570	rs58895926	G	A	-0.0544984	0.0261	0.03678	0.951	16992	55525
1	96856718	rs10493884	A	T	-0.0446	0.0214	0.03683	0.939	16992	55525
1	96309286	rs2051029	A	G	0.0288012	0.0138	0.03689	0.982	16992	55525
1	96638917	rs201683708	A	G	-0.046201	0.0221	0.03691	0.965	16992	55525
1	96311796	rs12564173	G	T	0.0288012	0.0138	0.03696	0.982	16992	55525
1	96831254	rs161797	A	G	-0.0322959	0.0155	0.03699	0.983	16992	55525
1	96616288	rs1222052	G	A	0.119896	0.0575	0.037	0.84	14980	47747
1	97754220	rs201280779	A	C	0.0298015	0.0143	0.03727	0.884	16808	55369
1	96636640	rs72976597	T	C	-0.0460963	0.0221	0.03747	0.964	16992	55525
1	96306186	rs7556086	T	C	0.0288012	0.0138	0.03749	0.982	16992	55525
1	96640802	rs989116	T	C	-0.0458974	0.0221	0.03756	0.966	16992	55525
1	96635592	rs72976595	G	A	-0.0460021	0.0222	0.03774	0.963	16992	55525
1	96305142	rs10783022	C	T	0.0287041	0.0138	0.03808	0.981	16992	55525
1	97721146	rs650879	C	T	-0.0299954	0.0144	0.03808	0.949	16992	55525
1	97286510	rs479424	C	T	-0.0292949	0.0141	0.03809	0.901	16992	55525
1	96453858	rs543605321	D	I	0.0292966	0.0141	0.03811	0.95	16992	55525
1	97456801	rs727092	A	C	0.0353961	0.0171	0.03817	0.877	16812	54504
1	97055104	rs149972341	A	G	-0.141898	0.0685	0.03823	0.798	12190	50340
1	97721488	rs496179	A	G	-0.0299954	0.0145	0.03825	0.947	16992	55525
1	96049429	rs7545959	C	T	-0.0288008	0.0139	0.03827	0.945	16992	55525
1	96304519	rs1935568	A	G	0.0285972	0.0138	0.03831	0.981	16992	55525
1	96302640	rs12126650	T	C	0.0287041	0.0138	0.03838	0.98	16992	55525
1	96303910	rs1935569	A	G	0.0285972	0.0138	0.03838	0.981	16992	55525
1	96640721	rs11485400	A	T	-0.0458031	0.0221	0.03843	0.963	16992	55525
1	96644984	rs321578	T	A	0.0446004	0.0216	0.03843	0.981	16992	55525
1	97721260	rs494271	C	T	-0.0299027	0.0145	0.03847	0.948	16992	55525
1	97503207	rs291589	C	T	-0.136198	0.0658	0.03848	0.86	15592	51619
1	97447958	rs111678902	A	G	-0.12	0.0581	0.03866	0.871	14242	41402
1	96269918	rs12024317	T	C	0.0281987	0.0136	0.03872	0.983	16992	55525
1	96833970	rs1231936	C	T	-0.0319965	0.0155	0.03882	0.981	16992	55525
1	97115781	rs28505555	A	C	0.0284028	0.0138	0.03891	0.933	16992	55525
1	96831231	rs161798	A	G	-0.0319965	0.0155	0.03894	0.983	16992	55525
1	97583471	rs7525018	G	T	-0.0305004	0.0148	0.03898	0.948	16992	55525
1	96302445	rs11485395	T	C	0.0285	0.0138	0.03899	0.981	16992	55525
1	96617850	rs1222051	A	C	0.118503	0.0574	0.03905	0.847	14980	47747
1	96636481	rs11488049	C	T	-0.0456984	0.0222	0.0392	0.963	16992	55525
1	97032456	rs3050044	I	D	0.0463014	0.0225	0.03923	0.949	16992	55525
1	97711452	rs592609	G	A	-0.0281012	0.0136	0.03928	0.996	16992	55525
1	97803724	rs9782950	C	T	-0.0306035	0.0149	0.03945	0.939	16992	55525
1	96357328	rs10874964	A	C	0.0280042	0.0136	0.03946	0.968	16992	55525
1	96300872	rs2391708	T	G	0.0285	0.0138	0.03948	0.98	16992	55525
1	96833829	rs35832168	D	I	0.0333961	0.0162	0.03948	0.884	16992	55525
1	96619575	rs1222048	C	T	0.117801	0.0573	0.03963	0.857	14980	47747
1	96989786	rs1988854	G	A	-0.0316971	0.0154	0.03966	0.991	16992	55525
1	96048813	rs17113856	T	A	-0.0396976	0.0193	0.03972	0.974	16992	55525
1	96603035	rs12130426	C	T	0.0289955	0.0141	0.0398	0.89	16992	55525
1	96300980	rs2391709	G	A	0.0284028	0.0138	0.03984	0.981	16992	55525
1	96746096	rs72980512	C	G	-0.073399	0.0358	0.04011	0.946	16992	55525
1	96987091	rs3862909	G	T	-0.0316042	0.0154	0.04027	0.991	16992	55525
1	97493467	rs6685017	G	A	0.142003	0.0693	0.04031	0.893	14667	47931
1	96653787	rs321563	A	G	0.0439977	0.0214	0.04036	0.984	16992	55525
1	96860427	rs149059993	D	I	-0.0437952	0.0214	0.04039	0.938	16992	55525
1	97745049	rs527750521	I	D	0.0341019	0.0166	0.04048	0.848	16808	55369
1	96990754	rs4127308	C	G	-0.031501	0.0154	0.04055	0.993	16992	55525
1	96835923	rs695201	G	C	-0.0318003	0.0155	0.04057	0.98	16992	55525
1	95953310	rs193169152	C	T	-0.0517987	0.0253	0.0406	0.937	16992	55525
1	95953308	rs545591586	C	T	-0.0517987	0.0253	0.04063	0.937	16992	55525
1	95953309	rs565178739	A	G	-0.0517987	0.0253	0.04064	0.937	16992	55525
1	96989051	rs76555736	A	C	-0.0318003	0.0155	0.04064	0.983	16992	55525
1	96362488	rs10783027	C	T	0.0278	0.0136	0.04073	0.97	16992	55525
1	96989053	rs74796126	A	C	-0.0316971	0.0155	0.04076	0.983	16992	55525
1	96989052	rs80145696	T	C	-0.0316971	0.0155	0.04084	0.983	16992	55525
1	96679804	rs137970692	A	T	-0.149196	0.073	0.041	0.858	10740	46022
1	97020268	rs11165670	C	G	-0.0313049	0.0153	0.04116	0.998	16992	55525
1	97514260	rs290847	A	G	-0.141898	0.0695	0.04125	0.874	14823	48645
1	97826989	rs138372200	T	A	-0.110395	0.0541	0.04136	0.84	13435	44771
1	97778724	rs10875064	T	C	-0.0288008	0.0141	0.04141	0.948	16808	55369
1	97761698	rs6700920	G	A	0.0292966	0.0143	0.04142	0.939	16808	55369
1	97509331	rs290837	G	T	-0.134194	0.0658	0.04148	0.846	15592	51619
1	97721264	rs11428644	I	D	-0.0295009	0.0145	0.04151	0.945	16992	55525
1	97583114	rs116319961	G	T	-0.123604	0.0606	0.04152	0.943	10936	30823
1	96185268	rs61771955	A	C	-0.100097	0.0491	0.04159	0.932	16205	52759
1	96751176	rs72980518	C	T	-0.0730977	0.0359	0.04163	0.952	16992	55525
1	97749198	rs528455	C	T	-0.0289037	0.0142	0.04176	0.907	16808	55369
1	96176986	rs144335386	T	C	-0.099003	0.0486	0.04181	0.945	16205	52759
1	96992137	rs67816184	A	C	-0.0313049	0.0154	0.04182	0.995	16992	55525
1	96773506	rs35346714	A	G	0.0572967	0.0282	0.04184	0.905	13783	46108
1	97760996	rs36017006	D	I	-0.0292023	0.0144	0.04195	0.937	16808	55369
1	96055720	rs1509174	G	C	-0.0390007	0.0192	0.04197	0.996	16992	55525
1	96732484	rs140249323	C	T	-0.148604	0.0731	0.04199	0.843	10740	46022
1	96988808	rs59429612	T	C	-0.0313049	0.0154	0.04218	0.993	16992	55525
1	96979575	rs34128134	I	D	0.0444952	0.0219	0.04219	0.732	11671	33133
1	97535350	rs290868	T	C	-0.0316971	0.0156	0.04219	0.985	16992	55525
1	96863864	rs78684377	C	T	-0.0433982	0.0214	0.04238	0.939	16992	55525
1	97755412	rs151211747	G	T	0.0287041	0.0141	0.0424	0.917	16808	55369
1	96649290	rs321585	T	A	0.0435957	0.0215	0.04246	0.983	16992	55525
1	97657741	rs147252710	C	A	-0.116399	0.0574	0.04259	0.823	16557	54092
1	96179545	rs61771954	C	T	-0.0989036	0.0488	0.04261	0.94	16205	52759
1	96647642	rs321580	G	A	0.0435957	0.0215	0.04266	0.982	16992	55525
1	97767541	rs28483122	T	C	-0.0290993	0.0143	0.04273	0.946	16808	55369
1	97767604	rs28595744	T	A	-0.0289964	0.0143	0.04285	0.946	16808	55369
1	97798616	rs568288198	I	D	-0.0322959	0.016	0.04293	0.877	16992	55525
1	97766774	rs1589343	T	A	-0.0289964	0.0143	0.04298	0.946	16808	55369
1	96993449	rs1967769	C	T	-0.0310986	0.0154	0.04311	0.996	16992	55525
1	96094415	rs17114005	T	G	-0.039604	0.0196	0.04318	0.947	16992	55525
1	96808555	rs1383397	T	G	-0.0917974	0.0454	0.04322	0.898	16992	55525
1	97760661	rs4950026	G	A	0.0289955	0.0143	0.04325	0.939	16808	55369
1	97499187	rs290871	C	T	-0.0319965	0.0158	0.04328	0.978	16992	55525
1	96987458	rs7543783	C	T	-0.0310986	0.0154	0.0434	0.991	16992	55525
1	97766707	rs1589342	G	C	-0.0289037	0.0143	0.04353	0.946	16808	55369
1	96987865	rs7554152	C	G	-0.0309954	0.0154	0.04363	0.992	16992	55525
1	97428880	rs112979864	C	A	-0.114996	0.057	0.04372	0.904	12837	39201
1	96278283	rs76450019	A	T	-0.105105	0.0521	0.04378	0.84	16862	55022
1	96988608	rs56983671	T	C	-0.0309954	0.0154	0.04389	0.992	16992	55525
1	97761972	rs10783058	C	T	-0.0289037	0.0143	0.04391	0.944	16808	55369
1	97029314	rs1222761	C	T	0.0324962	0.0162	0.04404	0.956	16992	55525
1	97016984	rs7535396	A	G	-0.0309026	0.0153	0.04406	0.998	16992	55525
1	97532470	rs291560	C	T	-0.0313978	0.0156	0.04406	0.982	16992	55525
1	95915921	rs78875981	C	A	-0.0499994	0.0248	0.04417	0.957	16992	55525
1	97400169	rs2130366	G	A	0.0281014	0.014	0.04431	0.927	16992	55525
1	96994714	rs7514374	A	G	-0.0309026	0.0154	0.04434	0.995	16992	55525
1	97229104	rs531597876	C	G	0.148403	0.0739	0.04462	0.839	12698	44850
1	96110864	rs3941534	T	C	0.0518047	0.0258	0.04478	0.899	16992	55525
1	96923576	rs12142719	A	C	0.1129	0.0562	0.04478	0.822	12779	38283
1	97486893	rs290819	G	A	-0.136897	0.0682	0.04483	0.895	14999	49430
1	96374698	rs7536878	T	C	0.0271968	0.0136	0.04496	0.974	16992	55525
1	96460668	rs66538265	G	A	-0.0378992	0.0189	0.04498	0.95	16992	55525
1	96052746	rs10489560	T	C	-0.0382004	0.019	0.04502	0.998	16992	55525
1	97753291	rs4285754	T	G	-0.0289964	0.0145	0.04502	0.923	16808	55369
1	96058731	rs75473038	T	G	-0.0383979	0.0192	0.04504	0.995	16992	55525
1	96993374	rs1475173	A	C	-0.0306963	0.0153	0.04519	0.997	16992	55525
1	96623105	rs1343327	G	A	0.1139	0.0569	0.04526	0.866	15144	48704
1	95910423	rs76150757	T	C	-0.0496	0.0248	0.04541	0.959	16992	55525
1	96626145	rs1608017	G	T	-0.0482978	0.0241	0.04543	0.93	16992	55525
1	96881085	rs111880573	G	C	-0.0976018	0.0488	0.04544	0.802	15030	47694
1	96997963	rs2800434	A	G	0.0318959	0.0159	0.04556	0.977	16992	55525
1	97758264	rs1610253	A	G	-0.0286979	0.0144	0.04568	0.939	16808	55369
1	97759020	rs11165837	T	A	0.0287041	0.0144	0.04573	0.936	16808	55369
1	97838887	rs11582179	C	T	0.0320024	0.016	0.04577	0.953	16992	55525
1	97848758	rs4949947	T	C	0.0314987	0.0158	0.04588	0.978	16992	55525
1	96800781	rs12409479	A	G	0.0654974	0.0328	0.04598	0.8	15655	50012
1	96854087	rs17115063	G	A	-0.0630037	0.0316	0.0461	0.945	16992	55525
1	96990823	rs3851275	A	G	-0.0306035	0.0153	0.04617	0.996	16992	55525
1	97397047	rs7551794	T	A	0.0278972	0.014	0.04619	0.927	16992	55525
1	97529318	rs36069622	A	C	-0.0370998	0.0186	0.04622	0.89	16992	55525
1	97647573	rs111434654	T	G	-0.1655	0.0831	0.04634	0.781	9972	45402
1	97526732	rs290857	G	T	-0.0312018	0.0156	0.04637	0.977	16992	55525
1	96734137	rs71588581	D	I	-0.0323992	0.0163	0.04655	0.866	16992	55525
1	97000081	rs2208898	A	G	0.0317021	0.016	0.04656	0.975	16992	55525
1	96999731	rs2800432	A	G	0.0317021	0.016	0.04663	0.975	16992	55525
1	96062430	rs35836127	G	A	-0.0513986	0.0259	0.04667	0.958	16992	55525
1	96988776	rs61334931	A	T	-0.0306035	0.0154	0.04678	0.99	16992	55525
1	96991652	rs6593609	T	C	-0.0305004	0.0153	0.04691	0.998	16992	55525
1	97757424	rs10465748	A	C	0.0280042	0.0141	0.04701	0.926	16808	55369
1	97781640	.	T	G	-0.0295009	0.0148	0.04708	0.94	16808	55369
1	96641244	rs74103720	A	G	-0.111904	0.0564	0.04711	0.941	15000	48575
1	97748692	rs519852	A	T	-0.028204	0.0142	0.04711	0.906	16808	55369
1	97740736	rs75800350	G	C	-0.0999971	0.0504	0.04712	0.814	15024	47668
1	96993603	rs3912027	T	G	-0.0303974	0.0153	0.04714	1	16992	55525
1	96871814	rs2151622	T	C	-0.0423961	0.0214	0.04719	0.93	16992	55525
1	96049430	rs78792865	A	G	-0.052199	0.0263	0.04727	0.949	16992	55525
1	97757136	rs6689930	T	C	-0.0285024	0.0144	0.04737	0.935	16808	55369
1	97769910	rs61786354	T	C	0.0320024	0.0162	0.04758	0.908	16808	55369
1	96078419	rs12746494	C	T	-0.0513986	0.0259	0.04761	0.953	16992	55525
1	96064986	rs7525269	T	C	-0.0380031	0.0192	0.0477	0.993	16992	55525
1	97843251	rs12756826	T	C	0.0314987	0.0159	0.04773	0.969	16992	55525
1	97490598	rs290815	T	C	-0.1359	0.0686	0.0478	0.895	14823	48645
1	96995705	.	C	G	0.0314987	0.0159	0.04796	0.979	16992	55525
1	97758266	rs72726681	A	G	0.0278	0.0141	0.04797	0.93	16808	55369
1	96055844	rs1509175	T	A	-0.0377019	0.0191	0.04798	0.997	16992	55525
1	97656290	rs74461426	G	A	-0.105305	0.0533	0.04802	0.831	16664	55240
1	97842978	rs12738091	C	T	0.0314018	0.0159	0.04808	0.969	16992	55525
1	97749248	rs667565	C	T	-0.0281012	0.0142	0.04812	0.908	16808	55369
1	95957685	rs201010542	I	D	-0.0480984	0.0244	0.0482	0.944	16992	55525
1	97546200	rs1023244	C	T	-0.0542028	0.0274	0.04822	0.876	16992	55525
1	97600039	rs12047910	A	G	0.037604	0.019	0.04826	0.961	16992	55525
1	97757303	rs10465747	G	T	0.0278	0.0141	0.04828	0.929	16808	55369
1	96992287	rs7542687	C	T	-0.0302015	0.0153	0.04862	0.999	16992	55525
1	97747778	.	T	C	-0.0281012	0.0142	0.04864	0.904	16808	55369
1	97756096	rs78918326	A	C	0.0278	0.0141	0.04869	0.924	16808	55369
1	97757044	rs12032933	A	C	0.0278	0.0141	0.04869	0.927	16808	55369
1	96992318	rs56142427	G	A	-0.0302015	0.0153	0.04876	0.999	16992	55525
1	97846434	rs34448971	T	C	0.0311982	0.0158	0.04883	0.974	16992	55525
1	96149864	rs6674879	T	G	-0.036301	0.0185	0.04887	0.873	16992	55525
1	95992463	rs12135050	A	G	-0.0503043	0.0256	0.04888	0.941	16992	55525
1	97756356	rs12032753	G	C	0.0275957	0.014	0.04893	0.926	16808	55369
1	97783985	rs12125423	G	T	-0.0285024	0.0145	0.04902	0.953	16808	55369
1	97755829	rs201726674	T	C	0.0278	0.0141	0.04929	0.923	16808	55369
1	96057173	rs10489561	C	T	-0.0375046	0.0191	0.04932	0.996	16992	55525
1	97724933	rs55811950	T	A	0.0407964	0.0207	0.04932	0.798	13323	42131
1	97747389	rs552926	C	T	-0.0279983	0.0142	0.04941	0.903	16808	55369
1	96056346	rs12240063	T	C	-0.0374008	0.0191	0.04948	0.996	16992	55525
1	97581762	rs61788541	T	C	-0.0369026	0.0188	0.04953	0.881	16992	55525
1	96868101	rs79655672	A	T	-0.0419998	0.0214	0.04959	0.934	16992	55525
1	96985670	rs11165658	G	A	-0.0275973	0.0141	0.04964	0.981	16992	55525
1	97811356	rs74104372	G	C	-0.0380965	0.0194	0.04969	0.961	16992	55525
1	97747120	rs66488804	D	I	-0.0278955	0.0142	0.04982	0.902	16808	55369
1	97747318	rs638456	G	A	-0.0278955	0.0142	0.04985	0.903	16808	55369
1	97388226	rs2030342	T	C	0.0273038	0.0139	0.04994	0.932	16992	55525
1	97746592	rs10735793	C	T	-0.0278955	0.0143	0.04994	0.9	16808	55369
1	96279882	rs72729853	T	C	0.0762015	0.0389	0.05012	0.952	16992	55525
1	97746919	rs4351704	C	T	-0.0278955	0.0143	0.05033	0.901	16808	55369
1	96475414	rs145977508	I	D	-0.0374008	0.0191	0.05036	0.929	16992	55525
1	96870486	rs138488468	D	I	-0.0418016	0.0214	0.05049	0.937	16992	55525
1	96739778	rs148378607	D	I	-0.0706049	0.0361	0.05056	0.947	16992	55525
1	96804156	rs142670811	I	D	-0.0331019	0.0169	0.05057	0.971	16992	55525
1	97307766	rs35191347	D	I	0.0291995	0.0149	0.05064	0.808	16992	55525
1	96031326	rs35640298	I	D	0.0560022	0.0287	0.0507	0.806	14456	39901
1	97753343	rs4266934	G	T	0.0275957	0.0142	0.05072	0.917	16808	55369
1	97422058	rs113061193	A	G	0.059796	0.0306	0.05099	0.797	15688	54218
1	97775239	rs61787960	T	G	0.0321961	0.0165	0.05108	0.888	16808	55369
1	96019439	rs1355136	T	C	-0.0534008	0.0274	0.05112	0.919	16992	55525
1	97850971	rs12739046	G	A	0.0308007	0.0158	0.05113	0.982	16992	55525
1	97753098	rs4445524	A	C	0.0275957	0.0142	0.05116	0.915	16808	55369
1	97775238	rs61786359	A	C	0.0321961	0.0165	0.05118	0.888	16808	55369
1	97753114	rs4259713	C	T	0.0275957	0.0142	0.0512	0.915	16808	55369
1	97826655	rs77299972	G	A	-0.0295009	0.0151	0.0512	0.946	16992	55525
1	97815048	rs148648822	T	G	0.0400953	0.0206	0.05121	0.859	16753	54921
1	97775237	rs61786358	A	T	0.0321961	0.0165	0.05127	0.888	16808	55369
1	96035733	rs35084580	G	T	-0.102398	0.0525	0.0513	0.766	14065	44607
1	97752452	rs113457345	A	G	0.0275957	0.0142	0.05142	0.914	16808	55369
1	97774833	rs72726689	C	T	0.0315956	0.0162	0.0515	0.904	16808	55369
1	97603679	rs12039249	C	T	0.0332994	0.0171	0.05163	0.974	16992	55525
1	96625846	rs1222044	T	C	0.110297	0.0567	0.0518	0.884	15144	48704
1	96021567	rs79086941	C	A	-0.0532953	0.0274	0.05184	0.917	16992	55525
1	96063247	rs584424	G	A	0.0372958	0.0192	0.05184	0.992	16992	55525
1	96995481	rs11165661	T	G	0.0312952	0.0161	0.05204	0.965	16992	55525
1	97757949	rs10465749	A	C	0.0314987	0.0162	0.05205	0.899	16808	55369
1	97789449	rs28468570	A	G	-0.0279983	0.0144	0.05214	0.961	16808	55369
1	96679443	rs12096655	A	G	0.0285	0.0147	0.05228	0.985	16992	55525
1	96680504	rs35587418	I	D	0.0285972	0.0148	0.05228	0.981	16992	55525
1	96656801	.	A	C	0.026603	0.0137	0.05237	0.94	16992	55525
1	96067710	rs604226	A	G	0.0371994	0.0192	0.05242	0.987	16992	55525
1	96064321	rs660516	G	A	0.0371994	0.0192	0.05243	0.992	16992	55525
1	97750576	rs6593641	C	T	0.0274984	0.0142	0.05243	0.91	16808	55369
1	97849885	rs4950030	T	A	0.0307038	0.0158	0.05249	0.979	16992	55525
1	96061145	rs12760397	A	C	-0.036996	0.0191	0.05251	0.994	16992	55525
1	97750526	rs6593640	C	T	0.0274984	0.0142	0.05251	0.91	16808	55369
1	97750838	rs6593642	T	C	0.0274984	0.0142	0.05251	0.911	16808	55369
1	96960128	.	T	A	-0.0260976	0.0135	0.05272	0.973	16992	55525
1	96076711	rs71654449	T	C	-0.037297	0.0193	0.05275	0.986	16992	55525
1	96471918	rs11810742	C	G	-0.0366951	0.0189	0.05279	0.931	16992	55525
1	96788148	rs11165588	A	G	-0.0325025	0.0168	0.05287	0.974	16992	55525
1	96092498	rs1463975	T	G	-0.0377019	0.0195	0.05293	0.953	16992	55525
1	96733879	rs72980503	A	G	-0.0701006	0.0362	0.05293	0.941	16992	55525
1	97602898	rs11165789	C	T	0.0329995	0.017	0.05294	0.982	16992	55525
1	96079880	rs12727688	A	G	-0.0374008	0.0193	0.05301	0.978	16992	55525
1	97748085	rs6700670	C	G	0.0320024	0.0165	0.05307	0.857	16808	55369
1	96793085	rs17114924	T	G	-0.0323992	0.0167	0.05315	0.976	16992	55525
1	97750189	rs12726453	C	T	0.0274011	0.0142	0.0532	0.909	16808	55369
1	96793324	rs34949297	A	T	-0.0323992	0.0167	0.05321	0.976	16992	55525
1	96153174	rs77194755	G	A	-0.0857976	0.0444	0.05322	0.791	16609	54792
1	95997068	rs12136757	C	T	-0.0494004	0.0256	0.05323	0.942	16992	55525
1	96793317	rs17114927	T	C	-0.0323992	0.0167	0.05323	0.976	16992	55525
1	96773525	rs66814453	I	D	-0.0325025	0.0168	0.0533	0.967	16992	55525
1	97001427	rs11165664	T	G	-0.0296966	0.0154	0.05332	0.996	16992	55525
1	96269564	rs12402235	T	C	0.108998	0.0564	0.05336	0.876	12562	40035
1	96795404	rs36112253	T	G	-0.0323992	0.0167	0.05337	0.977	16992	55525
1	96795029	rs9793672	A	C	-0.0323992	0.0167	0.05338	0.976	16992	55525
1	96286148	rs7515758	G	A	0.0269048	0.0139	0.05339	0.983	16992	55525
1	96795203	rs12744985	T	C	-0.0323992	0.0167	0.05339	0.976	16992	55525
1	97747164	rs11589238	G	A	0.0320024	0.0166	0.0534	0.861	16808	55369
1	96786945	rs139520707	D	I	-0.0323992	0.0168	0.05348	0.974	16992	55525
1	96787013	rs9804086	T	A	-0.0323992	0.0168	0.05349	0.974	16992	55525
1	96787208	rs9804102	G	A	-0.0323992	0.0168	0.05355	0.974	16992	55525
1	96869211	rs17115122	A	G	-0.0413013	0.0214	0.05356	0.934	16992	55525
1	97755355	rs142227750	A	G	0.0273038	0.0141	0.05356	0.918	16808	55369
1	96065507	rs680058	G	A	0.0371031	0.0192	0.05357	0.992	16992	55525
1	96671781	rs3867311	T	C	0.0285972	0.0148	0.05357	0.975	16992	55525
1	96790918	rs1904842	C	T	-0.0323992	0.0168	0.05358	0.975	16992	55525
1	96942951	rs78576526	A	G	-0.130895	0.0678	0.05362	0.79	12190	50340
1	96788960	rs9804025	A	C	-0.0322959	0.0168	0.05365	0.975	16992	55525
1	96880369	rs623560	A	T	0.0392015	0.0203	0.05366	0.963	16992	55525
1	96799498	rs34496114	D	I	-0.0322959	0.0167	0.05374	0.978	16992	55525
1	97853443	rs2152878	C	T	0.0302964	0.0157	0.05375	0.988	16992	55525
[truncated: 3,934 more rows]

## Sheet: S8
Supplementary Table S8: Variants located in rs10747478 up- and downstream ~1000kb genomic region extracted from BMI GWAS Pulit et al.*
BMI GWAS Pulit et al._female											BMI GWAS Pulit et al._male											Diff_Effect size12		1CHR: chromosome; 2POS: physical position bulied hg19; 3SNP: single-nucleotide polymorphism (or insertion/deletion); 4Tested_Allele: the effect allele for which all association statistics are reported; 5Other_Allele: the other allele at the SNP; 6Freq_Tested_Allele: frequency of the effect allele; 7beta: effect size of tested allele; 8SE: standard error; 9P: P value of the SNP; 10N: estimated eff…
CHR1	POS2	SNP3	Tested_Allele4	Other_Allele5	Freq_Tested_Allele6	beta	SE8	P9	N10	INFO11	CHR	POS	SNP	Tested_Allele	Other_Allele	Freq_Tested_Allele	beta	SE	P	N	INFO	Z-score13	AbsZ14
1	95900094	rs72725729:G:A	A	G	0.1338	0.0048	0.0038	0.2101	262817	0.999235	1	95900094	rs72725729:G:A	A	G	0.1334	0.0064	0.0042	0.1295	221863	0.999235	-0.28249	0.28249
1	95900580	rs139787879:A:G	A	G	0.9995	-0.0238	0.0617	0.6997	262817	0.90492	1	95900580	rs139787879:A:G	A	G	0.9996	-0.0484	0.0775	0.5322	221863	0.90492	0.248331	0.248331
1	95900676	rs187216389:G:A	A	G	0.0008	0.0732	0.0541	0.1762	262817	0.731647	1	95900676	rs187216389:G:A	A	G	0.0009	-0.0148	0.0551	0.7884	221863	0.731647	1.13961	1.13961
1	95901030	rs541029799:G:T	T	G	0.0002	0.135	0.0962	0.1605	262817	0.879889	1	95901030	rs541029799:G:T	T	G	0.0003	-0.0199	0.0877	0.8208	221863	0.879889	1.18993	1.18993
1	95901185	rs74105907:G:C	C	G	0.0011	0.0414	0.0422	0.3264	262817	0.861607	1	95901185	rs74105907:G:C	C	G	0.0009	-0.0117	0.0491	0.8117	221863	0.861607	0.820166	0.820166
1	95901263	rs551273245:G:A	A	G	0.002	-0.073	0.0359	0.04229	262817	0.644899	1	95901263	rs551273245:G:A	A	G	0.002	-0.0503	0.04	0.209	221863	0.644899	-0.422344	0.422344
1	95901466	rs116205589:C:T	T	C	0.0006	0.0808	0.0537	0.1326	262817	0.932585	1	95901466	rs116205589:C:T	T	C	0.0005	0.0693	0.0636	0.2758	221863	0.932585	0.138157	0.138157
1	95901531	rs570875373:C:T	T	C	0.0004	-0.0291	0.0714	0.6833	262817	0.794209	1	95901531	rs570875373:C:T	T	C	0.0005	-0.1189	0.0739	0.1075	221863	0.794209	0.873899	0.873899
1	95901778	rs185625784:G:A	A	G	0.0001	0.049	0.1292	0.7044	262817	0.745205	1	95901778	rs185625784:G:A	A	G	0.0001	-0.1925	0.1867	0.3024	221863	0.745205	1.06366	1.06366
1	95901792	rs61706856:G:T	T	G	0.0004	-0.0365	0.0683	0.5928	262817	0.782428	1	95901792	rs61706856:G:T	T	G	0.0003	0.1843	0.0855	0.03114	221863	0.782428	-2.01771	2.01771
1	95901830	rs547074489:A:G	A	G	0.9962	0.0156	0.0226	0.4896	262817	0.880186	1	95901830	rs547074489:A:G	A	G	0.996	-0.0119	0.0241	0.6222	221863	0.880186	0.832352	0.832352
1	95901881	rs190390093:G:A	A	G	0.0002	-0.0008	0.1145	0.9945	262817	0.836733	1	95901881	rs190390093:G:A	A	G	0.0002	-0.0261	0.1239	0.833	221863	0.836733	0.149966	0.149966
1	95902500	rs142338298:T:C	T	C	0.9997	-0.1062	0.0875	0.2249	262817	0.821224	1	95902500	rs142338298:T:C	T	C	0.9997	-0.0089	0.0967	0.9264	221863	0.821224	-0.7461	0.7461
1	95902660	rs529571024:T:G	T	G	0.9999	0.0382	0.1209	0.7522	262817	0.966349	1	95902660	rs529571024:T:G	T	G	0.9999	-0.2053	0.1193	0.08536	221863	0.966349	1.43361	1.43361
1	95902724	rs563513975:G:A	A	G	0.0002	0.0146	0.0995	0.883	262817	0.827885	1	95902724	rs563513975:G:A	A	G	0.0002	-0.0843	0.1059	0.4257	221863	0.827885	0.680613	0.680613
1	95902760	rs191970080:G:C	C	G	0.0002	-0.0065	0.1151	0.955	262817	0.844463	1	95902760	rs191970080:G:C	C	G	0.0002	-0.0027	0.1264	0.9829	221863	0.844463	-0.0222283	0.0222283
1	95902853	rs117639233:C:T	T	C	0.0002	-0.1393	0.1025	0.1742	262817	0.760149	1	95902853	rs117639233:C:T	T	C	0.0002	-0.1929	0.128	0.1318	221863	0.760149	0.326864	0.326864
1	95902901	rs2064663:C:T	T	C	0.3254	-0.0001	0.0024	0.9723	394836	0.996875	1	95902901	rs2064663:C:T	T	C	0.3243	-0.0056	0.0026	0.03451	326375	0.996875	1.55439	1.55439
1	95902980	rs4310486:A:G	A	G	0.8667	-0.0044	0.0038	0.2474	262817	0.999392	1	95902980	rs4310486:A:G	A	G	0.8671	-0.006	0.0042	0.1518	221863	0.999392	0.28249	0.28249
1	95903027	rs2064664:G:A	A	G	0.4597	-0.001	0.0026	0.7118	262817	0.999616	1	95903027	rs2064664:G:A	A	G	0.4578	-0.0034	0.0029	0.2288	221863	0.999616	0.616195	0.616195
1	95903349	rs193008130:T:A	A	T	0.0011	-0.0527	0.0416	0.2055	262817	0.900478	1	95903349	rs193008130:T:A	A	T	0.0011	0.0389	0.045	0.3871	221863	0.900478	-1.49471	1.49471
1	95903403	rs11165422:C:T	T	C	0.0011	0.0386	0.0422	0.3604	262817	0.860129	1	95903403	rs11165422:C:T	T	C	0.0009	-0.0092	0.0491	0.8505	221863	0.860129	0.738304	0.738304
1	95903526	rs189298118:A:G	A	G	0.998	-0.0394	0.0336	0.2409	262817	0.763681	1	95903526	rs189298118:A:G	A	G	0.998	-0.0845	0.0367	0.0213	221863	0.763681	0.906388	0.906388
1	95903597	rs1474883:T:C	T	C	0.5402	0.001	0.0026	0.7056	262817	1	1	95903597	rs1474883:T:C	T	C	0.5421	0.0035	0.0029	0.2264	221863	1	-0.64187	0.64187	Reference for S8:
1	95903683	rs115324242:T:G	T	G	0.9937	-0.0112	0.0169	0.5067	262817	0.956995	1	95903683	rs115324242:T:G	T	G	0.9938	0.0125	0.0185	0.4999	221863	0.956995	-0.945838	0.945838	*Pulit, Sara L., et al. "Meta-analysis of genome-wide association studies for body fat distribution in 694 649 individuals of European ancestry." Human molecular genetics 28.1 (2019): 166-174.
1	95903725	rs79560463:C:T	T	C	0.0009	-0.0136	0.0435	0.7547	262817	0.897186	1	95903725	rs79560463:C:T	T	C	0.0008	-0.0534	0.0513	0.2973	221863	0.897186	0.591731	0.591731
1	95903735	rs17113562:G:A	A	G	0.0005	-0.0413	0.0643	0.5208	262817	0.872349	1	95903735	rs17113562:G:A	A	G	0.0004	-0.0429	0.0718	0.55	221863	0.872349	0.0166004	0.0166004
1	95903774	rs17113563:T:C	T	C	0.9267	-0.0012	0.005	0.8133	262817	0.998207	1	95903774	rs17113563:T:C	T	C	0.9273	0.0044	0.0055	0.4253	221863	0.998207	-0.753394	0.753394
1	95903826	rs544931581:A:C	A	C	0.9996	0.0181	0.0732	0.8051	262817	0.7998	1	95903826	rs544931581:A:C	A	C	0.9996	0.1223	0.076	0.1076	221863	0.7998	-0.987501	0.987501
1	95903966	rs78522621:C:T	T	C	0.0005	-0.0297	0.0576	0.6056	262817	0.899884	1	95903966	rs78522621:C:T	T	C	0.0005	-0.0181	0.0699	0.7957	221863	0.899884	-0.128071	0.128071
1	95904714	rs2207856:A:G	A	G	0.6769	0.0037	0.0028	0.1896	262817	0.997724	1	95904714	rs2207856:A:G	A	G	0.6779	0.0069	0.0031	0.02371	221863	0.997724	-0.766041	0.766041
1	95905475	rs74105917:C:T	T	C	0.0014	0.0425	0.037	0.2518	262817	0.864067	1	95905475	rs74105917:C:T	T	C	0.0012	-0.0191	0.0428	0.6561	221863	0.864067	1.0888	1.0888
1	95905483	rs117359825:A:G	A	G	0.9998	0.1418	0.1041	0.173	262817	0.73712	1	95905483	rs117359825:A:G	A	G	0.9998	0.2054	0.1367	0.1329	221863	0.73712	-0.370145	0.370145
1	95905563	rs987912:C:A	A	C	0.8051	-0.0001	0.0029	0.9837	385029	0.99286	1	95905563	rs987912:C:A	A	C	0.805	0.0092	0.0032	0.004141	316662	0.99286	-2.15349	2.15349
1	95905575	rs541283458:G:T	T	G	0.0001	0.1185	0.1268	0.35	262817	0.931746	1	95905575	rs541283458:G:T	T	G	0.0001	-0.0672	0.1371	0.6243	221863	0.931746	0.994391	0.994391
1	95905713	rs532632539:C:T	T	C	0.0006	-0.1293	0.0667	0.05256	262817	0.64365	1	95905713	rs532632539:C:T	T	C	0.0007	-0.0752	0.0689	0.2752	221863	0.64365	-0.564151	0.564151
1	95905790	rs116533810:G:A	A	G	0.0079	0.0059	0.0163	0.7176	262817	0.823913	1	95905790	rs116533810:G:A	A	G	0.008	0.0164	0.0177	0.3516	221863	0.823913	-0.436373	0.436373
1	95905837	rs146190686:C:A	A	C	0.0003	0.0515	0.0776	0.5065	262817	0.848995	1	95905837	rs146190686:C:A	A	C	0.0003	-0.0448	0.0902	0.6196	221863	0.848995	0.809335	0.809335
1	95905856	rs117910391:T:C	T	C	0.9998	0.1281	0.1032	0.2142	262817	0.716356	1	95905856	rs117910391:T:C	T	C	0.9998	0.2015	0.1348	0.1349	221863	0.716356	-0.432354	0.432354
1	95905915	rs987913:T:C	T	C	0.5401	0.001	0.0026	0.7119	262817	0.999402	1	95905915	rs987913:T:C	T	C	0.5419	0.0034	0.0029	0.2391	221863	0.999402	-0.616195	0.616195
1	95906059	rs12063549:T:C	T	C	0.9989	-0.0416	0.0424	0.3255	262817	0.861776	1	95906059	rs12063549:T:C	T	C	0.9991	0.0132	0.0493	0.789	221863	0.861776	-0.842753	0.842753
1	95906235	rs59576529:C:G	C	G	0.9995	0.0601	0.0602	0.3175	262817	0.912062	1	95906235	rs59576529:C:G	C	G	0.9996	-0.0055	0.073	0.9401	221863	0.912062	0.693296	0.693296
1	95906471	rs191619178:A:G	A	G	0.9998	-0.2505	0.0949	0.008334	262817	0.796623	1	95906471	rs191619178:A:G	A	G	0.9998	0.2036	0.1037	0.04962	221863	0.796623	-3.23044	3.23044
1	95906515	rs144148820:C:T	T	C	0.0033	0.0251	0.0231	0.2755	262817	0.977089	1	95906515	rs144148820:C:T	T	C	0.0032	-0.007	0.0257	0.7866	221863	0.977089	0.928934	0.928934
1	95906712	rs74105921:G:T	T	G	0.001	0.0406	0.0425	0.3388	262817	0.861623	1	95906712	rs74105921:G:T	T	G	0.0009	-0.0118	0.0494	0.8111	221863	0.861623	0.8041	0.8041
1	95906828	rs568724953:C:G	C	G	0.9998	0.1963	0.1132	0.08275	262817	0.661756	1	95906828	rs568724953:C:G	C	G	0.9998	-0.1462	0.1145	0.2018	221863	0.661756	2.12719	2.12719
1	95906877	rs4949963:T:A	A	T	0.3172	0	0.0024	0.9849	394912	0.998323	1	95906877	rs4949963:T:A	A	T	0.3158	-0.0052	0.0026	0.04779	326458	0.998323	1.46961	1.46961
1	95906938	rs11165424:G:A	A	G	0.3228	-0.0037	0.0028	0.1862	262817	0.997434	1	95906938	rs11165424:G:A	A	G	0.3217	-0.007	0.0031	0.02231	221863	0.997434	0.78998	0.78998
1	95906978	rs183137447:G:A	A	G	0.0002	-0.019	0.1461	0.8964	262817	0.413295	1	95906978	rs183137447:G:A	A	G	0.0002	-0.0107	0.1674	0.9491	221863	0.413295	-0.0373556	0.0373556
1	95906992	rs77905091:T:C	T	C	0.9991	0.0136	0.0435	0.7541	262817	0.896986	1	95906992	rs77905091:T:C	T	C	0.9992	0.0536	0.0513	0.2962	221863	0.896986	-0.594705	0.594705
1	95907023	rs9803946:G:A	A	G	0.4592	0.0001	0.0023	0.9594	394916	0.999093	1	95907023	rs9803946:G:A	A	G	0.4578	-0.0031	0.0025	0.2076	326459	0.999093	0.941992	0.941992
1	95907393	rs369406951:A:G	A	G	0.999	-0.0316	0.0429	0.4614	262817	0.878936	1	95907393	rs369406951:A:G	A	G	0.9987	-0.0721	0.0408	0.07691	221863	0.878936	0.684082	0.684082
1	95907395	rs534083601:G:T	T	G	0.0094	0.0066	0.0142	0.6418	262817	0.904636	1	95907395	rs534083601:G:T	T	G	0.0095	-0.0409	0.0155	0.008384	221863	0.904636	2.25963	2.25963
1	95907569	rs528104673:C:T	T	C	0.0001	0.0932	0.1378	0.4988	262817	0.716889	1	95907569	rs528104673:C:T	T	C	0.0002	-0.1014	0.1264	0.4222	221863	0.716889	1.04069	1.04069
1	95907671	rs192678461:C:T	T	C	0.0027	-0.0254	0.0264	0.3349	262817	0.918297	1	95907671	rs192678461:C:T	T	C	0.0027	-0.0092	0.0289	0.7503	221863	0.918297	-0.413868	0.413868
1	95907693	rs114232031:C:T	T	C	0.0005	0.0852	0.0566	0.1325	262817	0.930461	1	95907693	rs114232031:C:T	T	C	0.0005	0.0763	0.0681	0.2629	221863	0.930461	0.100508	0.100508
1	95908222	rs535986148:G:A	A	G	0.0005	-0.0397	0.067	0.5532	262817	0.83356	1	95908222	rs535986148:G:A	A	G	0.0004	0.0195	0.0764	0.798	221863	0.83356	-0.582581	0.582581
1	95908448	rs570788001:C:A	A	C	0.001	0.0248	0.0506	0.6239	262817	0.699163	1	95908448	rs570788001:C:A	A	C	0.001	0.0103	0.0533	0.8464	221863	0.699163	0.197297	0.197297
1	95908473	rs79319932:A:G	A	G	0.9997	0.0175	0.0779	0.8226	262817	0.826708	1	95908473	rs79319932:A:G	A	G	0.9996	0.0512	0.0798	0.5216	221863	0.826708	-0.302191	0.302191
1	95908762	rs80070298:T:C	T	C	0.9997	-0.051	0.0797	0.5217	262817	0.859351	1	95908762	rs80070298:T:C	T	C	0.9998	0.0626	0.0984	0.5247	221863	0.859351	-0.897116	0.897116
1	95908829	rs184776776:C:T	T	C	0.0096	-0.0039	0.0136	0.7728	262817	0.967316	1	95908829	rs184776776:C:T	T	C	0.0094	0.0148	0.0151	0.3279	221863	0.967316	-0.9202	0.9202
1	95908872	rs9803919:T:C	T	C	0.9995	-0.0853	0.0566	0.1321	262817	0.930393	1	95908872	rs9803919:T:C	T	C	0.9995	-0.0763	0.0681	0.2626	221863	0.930393	-0.101637	0.101637
1	95909074	rs145411851:T:C	T	C	0.9998	0.1425	0.1045	0.1728	262817	0.739052	1	95909074	rs145411851:T:C	T	C	0.9998	0.2293	0.1361	0.09206	221863	0.739052	-0.505854	0.505854
1	95909077	rs185226918:T:C	T	C	0.9997	0.1279	0.0951	0.1786	262817	0.663909	1	95909077	rs185226918:T:C	T	C	0.9998	0.0249	0.1118	0.8238	221863	0.663909	0.701749	0.701749
1	95909274	rs114657688:G:A	A	G	0.0007	0.0721	0.0506	0.1541	262817	0.89613	1	95909274	rs114657688:G:A	A	G	0.0006	-0.0761	0.0603	0.2071	221863	0.89613	1.88268	1.88268
1	95909659	rs145133551:G:A	A	G	0.0027	-0.0054	0.0276	0.8443	262817	0.823841	1	95909659	rs145133551:G:A	A	G	0.0028	0.0117	0.0297	0.6935	221863	0.823841	-0.42176	0.42176
1	95909694	rs181749198:T:C	T	C	0.9974	-0.0349	0.0259	0.1783	262817	0.979818	1	95909694	rs181749198:T:C	T	C	0.9974	-0.0161	0.0284	0.5723	221863	0.979818	-0.489118	0.489118
1	95909887	rs2207857:A:C	A	C	0.8658	-0.0049	0.0038	0.1997	262817	0.99781	1	95909887	rs2207857:A:C	A	C	0.8663	-0.0064	0.0042	0.1261	221863	0.99781	0.264834	0.264834
1	95909925	rs35835844:A:G	A	G	0.7605	-0.0022	0.0031	0.4702	262817	0.994449	1	95909925	rs35835844:A:G	A	G	0.7614	-0.0006	0.0034	0.8466	221863	0.994449	-0.347744	0.347744
1	95910008	rs116626980:C:T	T	C	0.0145	0.0314	0.0113	0.005412	262817	0.939517	1	95910008	rs116626980:C:T	T	C	0.0146	0.0087	0.0123	0.4772	221863	0.939517	1.35906	1.35906
1	95910095	rs138571288:A:G	A	G	0.9998	0.1463	0.1044	0.1613	262817	0.733336	1	95910095	rs138571288:A:G	A	G	0.9998	0.2174	0.1346	0.1063	221863	0.733336	-0.417395	0.417395
1	95910423	rs76150757:C:T	T	C	0.0837	-0.0159	0.0047	0.0007662	262817	0.99127	1	95910423	rs76150757:C:T	T	C	0.0835	-0.0215	0.0052	3.588e-05	221863	0.99127	0.798941	0.798941
1	95910442	rs114120428:T:A	A	T	0.0006	0.0793	0.0565	0.1606	262817	0.92854	1	95910442	rs114120428:T:A	A	T	0.0005	0.0761	0.0679	0.2629	221863	0.92854	0.0362267	0.0362267
1	95910552	rs143505032:G:A	A	G	0.0134	0.0062	0.0119	0.6053	262817	0.912612	1	95910552	rs143505032:G:A	A	G	0.0134	0.0019	0.013	0.8849	221863	0.912612	0.243984	0.243984
1	95910614	rs11165425:C:G	C	G	0.8848	-0.0046	0.0041	0.2675	262817	0.978301	1	95910614	rs11165425:C:G	C	G	0.8847	0.0085	0.0045	0.0591	221863	0.978301	-2.15188	2.15188
1	95910680	rs560061760:G:T	T	G	0.0001	0.0768	0.1258	0.5413	262817	0.843475	1	95910680	rs560061760:G:T	T	G	0.0001	0.0368	0.1598	0.818	221863	0.843475	0.19668	0.19668
1	95910695	rs147973067:T:G	T	G	0.9998	0.145	0.1045	0.1653	262817	0.739368	1	95910695	rs147973067:T:G	T	G	0.9998	0.2202	0.1367	0.1072	221863	0.739368	-0.437038	0.437038
1	95910714	rs141635145:T:C	T	C	0.9903	0.0057	0.0134	0.6699	262817	0.9811	1	95910714	rs141635145:T:C	T	C	0.9904	0.015	0.0147	0.3083	221863	0.9811	-0.467549	0.467549
1	95910772	rs551159823:G:T	T	G	0.0006	0.0058	0.0628	0.9262	262817	0.719224	1	95910772	rs551159823:G:T	T	G	0.0006	-0.113	0.0693	0.1029	221863	0.719224	1.27029	1.27029
1	95910805	rs550254068:A:T	A	T	0.9997	-0.0295	0.0898	0.7423	262817	0.759218	1	95910805	rs550254068:A:T	A	T	0.9996	-0.0994	0.0841	0.2369	221863	0.759218	0.568145	0.568145
1	95910930	rs2024804:C:T	T	C	0.4593	0.0003	0.0023	0.9065	394804	0.999003	1	95910930	rs2024804:C:T	T	C	0.4579	-0.0032	0.0025	0.1935	326351	0.999003	1.0303	1.0303
1	95911136	rs182279264:G:T	T	G	0.0006	0.0499	0.0683	0.4648	262817	0.60057	1	95911136	rs182279264:G:T	T	G	0.0006	0.0853	0.0727	0.2412	221863	0.60057	-0.354885	0.354885
1	95911285	rs372695646:G:A	A	G	0.0013	-0.0005	0.0379	0.9894	262817	0.919725	1	95911285	rs372695646:G:A	A	G	0.0012	-0.0269	0.043	0.5312	221863	0.919725	0.460584	0.460584
1	95911332	rs10127869:A:T	A	T	0.6566	-0.0006	0.0027	0.8279	262817	0.994463	1	95911332	rs10127869:A:T	A	T	0.6549	-0.0106	0.003	0.0004098	221863	0.994463	2.47765	2.47765
1	95911466	rs569808807:G:T	T	G	0.0018	0.0395	0.0323	0.2225	262817	0.920694	1	95911466	rs569808807:G:T	T	G	0.0019	0.0385	0.0339	0.2565	221863	0.920694	0.0213565	0.0213565
1	95911532	rs538723860:G:A	A	G	0.0001	-0.1366	0.1167	0.2419	262817	0.923697	1	95911532	rs538723860:G:A	A	G	0.0002	-0.0172	0.1133	0.8793	221863	0.923697	-0.734081	0.734081
1	95911848	rs4586021:C:T	T	C	0.3252	-0.0035	0.0028	0.2077	262817	0.997837	1	95911848	rs4586021:C:T	T	C	0.3239	-0.0071	0.003	0.01915	221863	0.997837	0.877266	0.877266
1	95912080	rs147414102:A:G	A	G	0.9993	0.0786	0.054	0.146	262817	0.865095	1	95912080	rs147414102:A:G	A	G	0.9993	0.0825	0.0572	0.1489	221863	0.865095	-0.0495787	0.0495787
1	95912083	rs72725737:A:G	A	G	0.9427	-0.0069	0.0056	0.2194	262817	0.994409	1	95912083	rs72725737:A:G	A	G	0.9423	-0.0179	0.0061	0.003653	221863	0.994409	1.32839	1.32839
1	95912141	rs72725738:A:G	A	G	0.8658	-0.0048	0.0038	0.2084	262817	0.997329	1	95912141	rs72725738:A:G	A	G	0.8663	-0.0063	0.0042	0.1324	221863	0.997329	0.264834	0.264834
1	95912151	rs72970836:C:T	T	C	0.0019	-0.002	0.0315	0.95	262817	0.843784	1	95912151	rs72970836:C:T	T	C	0.0015	0.0151	0.039	0.6981	221863	0.843784	-0.341097	0.341097
1	95912299	rs72970837:T:G	T	G	0.9969	0.0048	0.0239	0.842	262817	0.899026	1	95912299	rs72970837:T:G	T	G	0.997	-0.0312	0.0265	0.239	221863	0.899026	1.00881	1.00881
1	95912481	rs2207858:A:C	A	C	0.7605	-0.0022	0.0031	0.4661	262817	0.994287	1	95912481	rs2207858:A:C	A	C	0.7614	-0.0006	0.0034	0.8495	221863	0.994287	-0.347744	0.347744
1	95912586	rs116304938:C:T	T	C	0.0011	-0.0178	0.0413	0.6661	262817	0.837231	1	95912586	rs116304938:C:T	T	C	0.001	0.0588	0.0486	0.2263	221863	0.837231	-1.20104	1.20104
1	95912749	rs2207859:A:T	A	T	0.5426	-0.0001	0.0023	0.9577	394918	0.998758	1	95912749	rs2207859:A:T	A	T	0.544	0.0031	0.0025	0.2049	326463	0.998758	-0.941992	0.941992
1	95912846	rs12125334:G:A	A	G	0.0575	0.007	0.0057	0.2174	262817	0.972929	1	95912846	rs12125334:G:A	A	G	0.0579	0.0067	0.0062	0.2816	221863	0.972929	0.035621	0.035621
1	95912871	rs564953771:G:A	A	G	0.0007	0.0524	0.0536	0.3282	262817	0.818446	1	95912871	rs564953771:G:A	A	G	0.0008	0.0043	0.0545	0.9372	221863	0.818446	0.629244	0.629244
1	95913016	rs527446076:T:G	T	G	0.9996	-0.0192	0.0653	0.769	262817	0.880738	1	95913016	rs527446076:T:G	T	G	0.9996	0.0112	0.0763	0.883	221863	0.880738	-0.302704	0.302704
1	95913039	rs368391502:C:T	T	C	0.0001	0.0766	0.1258	0.5427	262817	0.842664	1	95913039	rs368391502:C:T	T	C	0.0001	0.0365	0.1598	0.8193	221863	0.842664	0.197172	0.197172
1	95913330	rs189804065:G:A	A	G	0.0029	-0.0321	0.0269	0.2319	262817	0.822587	1	95913330	rs189804065:G:A	A	G	0.0028	-0.0273	0.0298	0.3604	221863	0.822587	-0.119565	0.119565
1	95913448	rs2391674:A:G	A	G	0.5402	0.0009	0.0026	0.7409	262817	0.99872	1	95913448	rs2391674:A:G	A	G	0.542	0.0034	0.0029	0.2279	221863	0.99872	-0.64187	0.64187
1	95913451	rs376203142:G:A	A	G	0.0005	-0.0905	0.069	0.1897	262817	0.772698	1	95913451	rs376203142:G:A	A	G	0.0005	-0.1142	0.0687	0.09648	221863	0.772698	0.243404	0.243404
1	95913562	rs556037937:C:T	T	C	0.0003	-0.0906	0.0987	0.3586	262817	0.602901	1	95913562	rs556037937:C:T	T	C	0.0003	-0.029	0.099	0.7696	221863	0.602901	-0.440645	0.440645
1	95913916	rs74105935:A:G	A	G	0.9986	-0.042	0.0371	0.2571	262817	0.862339	1	95913916	rs74105935:A:G	A	G	0.9988	0.0191	0.0429	0.6571	221863	0.862339	-1.07728	1.07728
1	95913935	rs549837159:C:T	T	C	0.0004	-0.0928	0.0892	0.2978	262817	0.542681	1	95913935	rs549837159:C:T	T	C	0.0004	0.0471	0.1044	0.6517	221863	0.542681	-1.01881	1.01881
1	95913965	rs79594907:T:A	A	T	0.1336	0.0045	0.0038	0.2437	262817	0.997754	1	95913965	rs79594907:T:A	A	T	0.1331	0.0061	0.0042	0.1458	221863	0.997754	-0.28249	0.28249
1	95914039	rs180928195:A:G	A	G	0.9998	-0.1942	0.1018	0.05637	262817	0.720988	1	95914039	rs180928195:A:G	A	G	0.9998	-0.0056	0.1067	0.9579	221863	0.720988	-1.27888	1.27888
1	95914479	rs74105936:C:T	T	C	0.0003	-0.0273	0.0815	0.738	262817	0.803431	1	95914479	rs74105936:C:T	T	C	0.0003	-0.0373	0.0997	0.7084	221863	0.803431	0.0776564	0.0776564
1	95914492	rs719215:A:C	A	C	0.1992	-0.0008	0.0029	0.7925	394906	0.992674	1	95914492	rs719215:A:C	A	C	0.1994	-0.0081	0.0031	0.00966	326456	0.992674	1.71967	1.71967
1	95914576	rs554066870:T:C	T	C	0.9982	0.0771	0.0324	0.01731	262817	0.893967	1	95914576	rs554066870:T:C	T	C	0.9981	-0.0038	0.0351	0.914	221863	0.893967	1.69361	1.69361
1	95914616	rs554610526:A:G	A	G	0.9998	0.0143	0.1191	0.9042	262817	0.594075	1	95914616	rs554610526:A:G	A	G	0.9998	0.2187	0.143	0.1262	221863	0.594075	-1.09832	1.09832
1	95914625	rs719214:G:C	C	G	0.4565	0	0.0023	0.9847	394918	0.998219	1	95914625	rs719214:G:C	C	G	0.4552	-0.0031	0.0025	0.2066	326463	0.998219	0.912554	0.912554
1	95914783	rs6695641:T:C	T	C	0.5404	0.0008	0.0026	0.7673	262817	0.99841	1	95914783	rs6695641:T:C	T	C	0.5422	0.0034	0.0029	0.237	221863	0.99841	-0.667545	0.667545
1	95914869	rs115540904:G:A	A	G	0.0199	0.0135	0.0094	0.1478	262817	1	1	95914869	rs115540904:G:A	A	G	0.0202	-0.0124	0.0102	0.2213	221863	1	1.86723	1.86723
1	95914874	rs576000189:G:A	A	G	0.0006	-0.0017	0.0576	0.9766	262817	0.883108	1	95914874	rs576000189:G:A	A	G	0.0006	0.0321	0.0621	0.6056	221863	0.883108	-0.399053	0.399053
1	95914897	rs78875131:G:C	C	G	0.0413	0.0081	0.0066	0.2212	262817	0.981194	1	95914897	rs78875131:G:C	C	G	0.0414	0.0141	0.0073	0.05107	221863	0.981194	-0.609679	0.609679
1	95915181	rs527780828:G:A	A	G	0.0004	0.0107	0.0942	0.9093	262817	0.501719	1	95915181	rs527780828:G:A	A	G	0.0004	0.1136	0.1056	0.282	221863	0.501719	-0.727159	0.727159
1	95915231	rs541262770:C:T	T	C	0.0008	0.0778	0.0519	0.1338	262817	0.82551	1	95915231	rs541262770:C:T	T	C	0.0007	0.055	0.0587	0.349	221863	0.82551	0.290988	0.290988
1	95915707	rs190641778:A:G	A	G	0.989	0.0289	0.0134	0.03033	262817	0.878277	1	95915707	rs190641778:A:G	A	G	0.9888	0.0443	0.0145	0.002235	221863	0.878277	-0.779999	0.779999
1	95915727	rs12032935:G:T	T	G	0.3165	-0.0003	0.0024	0.9051	394881	0.995995	1	95915727	rs12032935:G:T	T	G	0.3153	-0.0048	0.0027	0.07305	326435	0.995995	1.24568	1.24568
1	95915823	rs12040149:C:A	A	C	0.3153	-0.0002	0.0024	0.9504	394905	0.996183	1	95915823	rs12040149:C:A	A	C	0.3142	-0.0049	0.0026	0.06613	326454	0.996183	1.3283	1.3283
1	95915921	rs78875981:A:C	A	C	0.9165	0.0157	0.0047	0.0009516	262817	0.991145	1	95915921	rs78875981:A:C	A	C	0.9167	0.0212	0.0052	4.692e-05	221863	0.991145	-0.784674	0.784674
1	95915934	rs146836187:A:G	A	G	0.9998	0.1421	0.1043	0.1731	262817	0.736268	1	95915934	rs146836187:A:G	A	G	0.9998	0.2125	0.1363	0.119	221863	0.736268	-0.410189	0.410189
1	95915942	rs140675132:A:G	A	G	0.9999	0.1819	0.1519	0.2311	262817	0.593871	1	95915942	rs140675132:A:G	A	G	0.9999	-0.1192	0.1564	0.446	221863	0.593871	1.38104	1.38104
1	95916118	rs116628391:T:C	T	C	0.9883	-0.0153	0.0124	0.215	262817	0.964802	1	95916118	rs116628391:T:C	T	C	0.9884	0.0181	0.0136	0.1858	221863	0.964802	-1.81479	1.81479
1	95916213	rs138004262:A:C	A	C	0.9967	-0.025	0.0228	0.2735	262817	0.98733	1	95916213	rs138004262:A:C	A	C	0.9968	0.008	0.0254	0.7524	221863	0.98733	-0.966832	0.966832
1	95916725	rs558229771:C:T	T	C	0.0002	0.1359	0.0962	0.1579	262817	0.876799	1	95916725	rs558229771:C:T	T	C	0.0003	-0.0184	0.0878	0.834	221863	0.876799	1.18471	1.18471
1	95916871	rs115112681:C:T	T	C	0.0002	-0.1336	0.1037	0.1978	262817	0.746226	1	95916871	rs115112681:C:T	T	C	0.0002	-0.2396	0.1361	0.07824	221863	0.746226	0.619503	0.619503
1	95916885	rs35556400:G:A	A	G	0.0729	0.001	0.005	0.8443	262817	1	1	95916885	rs35556400:G:A	A	G	0.0726	-0.0088	0.0055	0.1099	221863	1	1.31844	1.31844
1	95916896	rs193140134:T:C	T	C	0.9998	-0.0296	0.0966	0.7593	262817	0.802297	1	95916896	rs193140134:T:C	T	C	0.9998	0.0459	0.1085	0.6725	221863	0.802297	-0.519717	0.519717
1	95917157	rs80001364:G:A	A	G	0.0208	0.0238	0.0096	0.01306	262817	0.913304	1	95917157	rs80001364:G:A	A	G	0.0209	0.0062	0.0104	0.5549	221863	0.913304	1.24351	1.24351
1	95917223	rs138913029:G:T	T	G	0.0002	0.0564	0.0945	0.5504	262817	0.854078	1	95917223	rs138913029:G:T	T	G	0.0002	-0.0559	0.1004	0.5779	221863	0.854078	0.814487	0.814487
1	95917323	rs558670758:T:C	T	C	0.9999	-0.0569	0.1313	0.6651	262817	0.729625	1	95917323	rs558670758:T:C	T	C	0.9998	-0.0229	0.1267	0.8563	221863	0.729625	-0.18634	0.18634
1	95917656	rs79423583:C:T	T	C	0.0005	-0.086	0.0658	0.1914	262817	0.758482	1	95917656	rs79423583:C:T	T	C	0.0004	-0.0602	0.0787	0.4447	221863	0.758482	-0.251503	0.251503
1	95917695	rs17113575:C:T	T	C	0.1403	0.0003	0.0033	0.9346	394927	0.994552	1	95917695	rs17113575:C:T	T	C	0.1402	0.0029	0.0036	0.4291	326476	0.994552	-0.532389	0.532389
1	95917731	rs17113577:G:A	A	G	0.1402	0.0006	0.0033	0.8495	394741	0.994915	1	95917731	rs17113577:G:A	A	G	0.1403	0.0028	0.0036	0.441	326318	0.994915	-0.450483	0.450483
1	95917846	rs17327745:A:G	A	G	0.936	0.0023	0.0053	0.6728	262817	1	1	95917846	rs17327745:A:G	A	G	0.9358	-0.0005	0.0058	0.9296	221863	1	0.356377	0.356377
1	95917954	rs578061882:G:C	C	G	0.0003	-0.104	0.0919	0.2582	262817	0.711655	1	95917954	rs578061882:G:C	C	G	0.0003	-0.053	0.09	0.556	221863	0.711655	-0.396487	0.396487
1	95918227	rs374525431:C:T	T	C	0.0016	-0.0279	0.0342	0.4154	262817	0.88308	1	95918227	rs374525431:C:T	T	C	0.0016	-0.0235	0.0387	0.5435	221863	0.88308	-0.085195	0.085195
1	95918367	rs139331289:C:T	T	C	0.0009	0.0163	0.0503	0.7455	262817	0.723829	1	95918367	rs139331289:C:T	T	C	0.001	0.0398	0.0539	0.4603	221863	0.723829	-0.318754	0.318754
1	95918446	rs543942587:T:C	T	C	0.9994	0.005	0.0585	0.9323	262817	0.859091	1	95918446	rs543942587:T:C	T	C	0.9994	0.0154	0.0633	0.8073	221863	0.859091	-0.12066	0.12066
1	95918856	rs76020866:A:C	A	C	0.9556	0.022	0.0065	0.0006576	262817	0.967143	1	95918856	rs76020866:A:C	A	C	0.9553	0.0129	0.007	0.06601	221863	0.967143	0.952632	0.952632
1	95918949	rs146636475:C:A	A	C	0.007	0.0232	0.0163	0.1537	262817	0.927376	1	95918949	rs146636475:C:A	A	C	0.007	0.0384	0.0178	0.03114	221863	0.927376	-0.629774	0.629774
1	95919206	rs140031315:A:G	A	G	0.9778	-0.013	0.0093	0.1625	262817	0.909306	1	95919206	rs140031315:A:G	A	G	0.9778	-0.0084	0.0102	0.411	221863	0.909306	-0.333255	0.333255
1	95919207	rs143871166:G:A	A	G	0.0012	-0.0106	0.0418	0.7994	262817	0.78639	1	95919207	rs143871166:G:A	A	G	0.0013	0.1045	0.044	0.01759	221863	0.78639	-1.89653	1.89653
1	95919384	rs191227137:C:T	T	C	0.0002	-0.0992	0.1141	0.3846	262817	0.559881	1	95919384	rs191227137:C:T	T	C	0.0002	0.0238	0.122	0.8451	221863	0.559881	-0.736345	0.736345
1	95919385	rs140660214:G:A	A	G	0.0114	0.0089	0.0125	0.4795	262817	0.96301	1	95919385	rs140660214:G:A	A	G	0.0112	-0.0177	0.0139	0.2031	221863	0.96301	1.42293	1.42293
1	95919704	rs77187060:G:C	C	G	0.0424	0.0085	0.0065	0.1956	262817	0.9794	1	95919704	rs77187060:G:C	C	G	0.0428	0.0166	0.0071	0.0201	221863	0.9794	-0.84147	0.84147
1	95919716	rs115750938:A:T	A	T	0.9994	-0.072	0.0542	0.1837	262817	0.922101	1	95919716	rs115750938:A:T	A	T	0.9995	-0.0775	0.0647	0.2311	221863	0.922101	0.0651642	0.0651642
1	95919767	rs4950055:C:G	C	G	0.9792	0.0074	0.0094	0.4305	262817	0.948884	1	95919767	rs4950055:C:G	C	G	0.9792	-0.0039	0.0103	0.7048	221863	0.948884	0.810353	0.810353
1	95920000	rs535907816:G:T	T	G	0.0001	0.1048	0.1188	0.3779	262817	0.883269	1	95920000	rs535907816:G:T	T	G	0.0002	0.0378	0.1194	0.7515	221863	0.883269	0.397783	0.397783
1	95920263	rs12568065:C:T	T	C	0.3155	-0.0005	0.0024	0.8365	394907	0.995063	1	95920263	rs12568065:C:T	T	C	0.3143	-0.0049	0.0027	0.06205	326456	0.995063	1.218	1.218
1	95920335	rs112505656:G:T	T	G	0.0001	0.1197	0.1385	0.3873	262817	0.756595	1	95920335	rs112505656:G:T	T	G	0.0001	0.0557	0.1673	0.7392	221863	0.756595	0.294673	0.294673
1	95920339	rs554728659:G:A	A	G	0.0015	0.0235	0.0352	0.5045	262817	0.895712	1	95920339	rs554728659:G:A	A	G	0.0014	0.0609	0.0401	0.1291	221863	0.895712	-0.700929	0.700929
1	95920428	rs979014:C:T	T	C	0.7968	0.0008	0.0029	0.7948	394880	0.991232	1	95920428	rs979014:C:T	T	C	0.7967	0.008	0.0031	0.01091	326446	0.991232	-1.69611	1.69611
1	95920476	rs979015:A:G	A	G	0.521	0.0003	0.0022	0.897	434698	0.992302	1	95920476	rs979015:A:G	A	G	0.5199	-0.009	0.0023	0.0001098	374675	0.992302	2.92199	2.92199
1	95920653	rs190375909:C:T	T	C	0.0004	0.0004	0.0923	0.9964	262817	0.521888	1	95920653	rs190375909:C:T	T	C	0.0004	-0.0754	0.1008	0.4545	221863	0.521888	0.554602	0.554602
1	95921106	rs577242885:G:T	T	G	0.0044	0.0388	0.0216	0.07274	262817	0.830758	1	95921106	rs577242885:G:T	T	G	0.0046	-0.0201	0.0233	0.3884	221863	0.830758	1.85384	1.85384
1	95921126	rs149509007:C:T	T	C	0.0009	-0.0591	0.0489	0.2265	262817	0.808338	1	95921126	rs149509007:C:T	T	C	0.0008	0.065	0.0568	0.2522	221863	0.808338	-1.65578	1.65578
1	95921165	rs115896927:A:G	A	G	0.9991	0.0138	0.0436	0.7511	262817	0.895844	1	95921165	rs115896927:A:G	A	G	0.9992	0.0543	0.0513	0.2898	221863	0.895844	-0.60156	0.60156
1	95921302	rs144067095:A:T	A	T	0.9998	0.1314	0.1035	0.2044	262817	0.742664	1	95921302	rs144067095:A:T	A	T	0.9998	0.2322	0.1357	0.08719	221863	0.742664	-0.590629	0.590629
1	95921431	rs56324732:T:C	T	C	0.9993	0.0455	0.052	0.3809	262817	0.889552	1	95921431	rs56324732:T:C	T	C	0.9993	0.061	0.0588	0.2989	221863	0.889552	-0.197465	0.197465
1	95921592	rs4418666:A:C	A	C	0.5396	0.0007	0.0026	0.779	262817	0.996607	1	95921592	rs4418666:A:C	A	C	0.5415	0.0033	0.0029	0.2542	221863	0.996607	-0.667545	0.667545
1	95921697	rs2391672:G:A	A	G	0.239	0.0019	0.0031	0.5442	262817	0.991943	1	95921697	rs2391672:G:A	A	G	0.2382	0.0007	0.0034	0.8256	221863	0.991943	0.260808	0.260808
1	95921718	rs113676890:A:T	A	T	0.8672	-0.0049	0.0039	0.2009	262817	0.99359	1	95921718	rs113676890:A:T	A	T	0.8679	-0.0068	0.0042	0.1075	221863	0.99359	0.331502	0.331502
1	95921800	rs111271040:C:A	A	C	0.0009	-0.0138	0.0436	0.7519	262817	0.895941	1	95921800	rs111271040:C:A	A	C	0.0008	-0.054	0.0513	0.2923	221863	0.895941	0.597104	0.597104
1	95921825	rs549996920:G:A	A	G	0.0012	0.0857	0.0385	0.02601	262817	0.98109	1	95921825	rs549996920:G:A	A	G	0.0011	-0.0131	0.0429	0.7599	221863	0.98109	1.71401	1.71401
1	95922530	rs191068374:G:T	T	G	0.0028	-0.0201	0.0256	0.4312	262817	0.931821	1	95922530	rs191068374:G:T	T	G	0.0028	0.0107	0.0283	0.7046	221863	0.931821	-0.80711	0.80711
1	95922621	rs61774466:G:A	A	G	0.0674	0.0033	0.0053	0.5267	262817	0.970789	1	95922621	rs61774466:G:A	A	G	0.0677	0.0076	0.0058	0.1867	221863	0.970789	-0.547294	0.547294
1	95922702	rs183705218:G:C	C	G	0.0005	-0.0414	0.0656	0.5284	262817	0.830692	1	95922702	rs183705218:G:C	C	G	0.0005	-0.0178	0.0703	0.8004	221863	0.830692	-0.245441	0.245441
1	95922811	rs143635432:A:G	A	G	0.9998	0.1324	0.1047	0.2061	262817	0.739581	1	95922811	rs143635432:A:G	A	G	0.9999	0.2457	0.139	0.07706	221863	0.739581	-0.651073	0.651073
1	95922819	rs146393432:T:C	T	C	0.9963	-0.0362	0.026	0.1641	262817	0.69252	1	95922819	rs146393432:T:C	T	C	0.9962	-0.0321	0.0277	0.2462	221863	0.69252	-0.107921	0.107921
1	95923009	rs187847046:A:G	A	G	0.9941	0.0178	0.0176	0.3108	262817	0.944711	1	95923009	rs187847046:A:G	A	G	0.9941	-0.01	0.0192	0.6017	221863	0.944711	1.06734	1.06734
1	95923035	rs139775998:T:C	T	C	0.9991	0.0138	0.0436	0.7511	262817	0.89587	1	95923035	rs139775998:T:C	T	C	0.9992	0.0541	0.0513	0.2919	221863	0.89587	-0.598589	0.598589
1	95923188	rs150032394:G:A	A	G	0.0016	-0.0337	0.0334	0.3121	262817	0.922468	1	95923188	rs150032394:G:A	A	G	0.0015	-0.0263	0.0386	0.4955	221863	0.922468	-0.144972	0.144972
1	95923224	rs563727332:C:T	T	C	0.0002	0.2516	0.1189	0.03442	262817	0.551673	1	95923224	rs563727332:C:T	T	C	0.0002	0.1547	0.1356	0.2539	221863	0.551673	0.537301	0.537301
1	95923284	rs145313478:A:G	A	G	0.9998	0.1389	0.1056	0.1883	262817	0.731124	1	95923284	rs145313478:A:G	A	G	0.9999	0.2604	0.1394	0.06185	221863	0.731124	-0.694754	0.694754
1	95923285	rs11581964:A:G	A	G	0.9151	0.0152	0.0047	0.00125	262817	0.990197	1	95923285	rs11581964:A:G	A	G	0.9152	0.0218	0.0052	2.377e-05	221863	0.990197	-0.941609	0.941609
1	95923300	rs572798477:A:G	A	G	0.9977	0.0182	0.0293	0.5342	262817	0.876315	1	95923300	rs572798477:A:G	A	G	0.9975	0.0314	0.0305	0.3027	221863	0.876315	-0.312105	0.312105
1	95923421	rs541501691:G:A	A	G	0.0016	-0.0426	0.0364	0.2415	262817	0.819976	1	95923421	rs541501691:G:A	A	G	0.0016	-0.0591	0.0395	0.1347	221863	0.819976	0.307182	0.307182
1	95923469	rs561331615:T:C	T	C	0.9979	-0.0505	0.0321	0.1151	262817	0.774745	1	95923469	rs561331615:T:C	T	C	0.9978	-0.0881	0.0352	0.01237	221863	0.774745	0.789274	0.789274
1	95923473	rs142090640:A:T	A	T	0.9994	-0.0451	0.0548	0.4112	262817	0.901849	1	95923473	rs142090640:A:T	A	T	0.9995	-0.0294	0.0648	0.6502	221863	0.901849	-0.185	0.185
1	95923598	rs184906584:C:T	T	C	0.0004	-0.1783	0.0838	0.03341	262817	0.544254	1	95923598	rs184906584:C:T	T	C	0.0004	0.036	0.0925	0.697	221863	0.544254	-1.71695	1.71695
1	95923727	rs532558573:A:G	A	G	0.9985	0.0075	0.0367	0.838	262817	0.862698	1	95923727	rs532558573:A:G	A	G	0.9985	0.0297	0.0392	0.4496	221863	0.862698	-0.413419	0.413419
1	95923770	rs57060210:C:T	T	C	0.0013	0.0227	0.0393	0.5631	262817	0.838604	1	95923770	rs57060210:C:T	T	C	0.0011	-0.0446	0.0464	0.3363	221863	0.838604	1.10679	1.10679
1	95924078	rs147635493:T:C	T	C	0.9994	-0.0451	0.0548	0.411	262817	0.901839	1	95924078	rs147635493:T:C	T	C	0.9995	-0.0294	0.0648	0.6505	221863	0.901839	-0.185	0.185
1	95924305	rs573803016:A:G	A	G	0.9997	-0.0649	0.0854	0.4475	262817	0.789723	1	95924305	rs573803016:A:G	A	G	0.9997	-0.1111	0.0919	0.2266	221863	0.789723	0.368262	0.368262
1	95924351	rs115579600:G:A	A	G	0.0415	0.0179	0.0067	0.007796	262817	0.944925	1	95924351	rs115579600:G:A	A	G	0.0417	0.0143	0.0073	0.0512	221863	0.944925	0.363321	0.363321
1	95924397	rs140901257:T:C	T	C	0.9998	0.1437	0.1054	0.173	262817	0.723999	1	95924397	rs140901257:T:C	T	C	0.9998	0.2309	0.1376	0.0934	221863	0.723999	-0.50309	0.50309
1	95924430	rs150170408:A:T	A	T	0.9997	-0.0052	0.0802	0.9482	262817	0.842799	1	95924430	rs150170408:A:T	A	T	0.9997	0.1071	0.0921	0.2445	221863	0.842799	-0.919552	0.919552
1	95924600	rs55779497:C:T	T	C	0.1327	0.0049	0.0039	0.2035	262817	0.993442	1	95924600	rs55779497:C:T	T	C	0.1321	0.0067	0.0042	0.1129	221863	0.993442	-0.314054	0.314054
1	95924601	rs145032102:G:A	A	G	0.001	-0.0124	0.0433	0.774	262817	0.89559	1	95924601	rs145032102:G:A	A	G	0.0009	-0.0457	0.0509	0.3687	221863	0.89559	0.49831	0.49831
1	95924611	rs12089644:C:T	T	C	0.001	0.0435	0.0426	0.3072	262817	0.858018	1	95924611	rs12089644:C:T	T	C	0.0009	-0.0136	0.0496	0.7843	221863	0.858018	0.873317	0.873317
1	95924631	rs537562292:A:G	A	G	0.9997	0.0235	0.0937	0.8016	262817	0.670968	1	95924631	rs537562292:A:G	A	G	0.9997	0.0593	0.102	0.5607	221863	0.670968	-0.258474	0.258474
1	95924691	rs141935884:A:C	A	C	0.9998	0.1434	0.1055	0.1742	262817	0.738151	1	95924691	rs141935884:A:C	A	C	0.9999	0.2358	0.1402	0.09258	221863	0.738151	-0.526615	0.526615
1	95925134	rs10874922:G:A	A	G	0.8034	-0.0007	0.0033	0.8419	262817	0.991735	1	95925134	rs10874922:G:A	A	G	0.8032	0.0097	0.0036	0.007332	221863	0.991735	-2.12956	2.12956
1	95925184	rs61123354:A:G	A	G	0.999	-0.0442	0.0426	0.2999	262817	0.857782	1	95925184	rs61123354:A:G	A	G	0.9991	0.0127	0.0497	0.7985	221863	0.857782	-0.86925	0.86925
1	95925201	rs573089999:T:G	T	G	0.9998	0.0023	0.106	0.9828	262817	0.643353	1	95925201	rs573089999:T:G	T	G	0.9998	-0.1255	0.1259	0.319	221863	0.643353	0.776519	0.776519
1	95925261	rs148512789:T:C	T	C	0.9916	0.0209	0.0151	0.1661	262817	0.901039	1	95925261	rs148512789:T:C	T	C	0.9916	-0.0079	0.0165	0.6316	221863	0.901039	1.28764	1.28764
1	95925312	rs12035008:T:C	T	C	0.5442	0	0.0023	0.9873	394927	0.995263	1	95925312	rs12035008:T:C	T	C	0.5455	0.003	0.0025	0.2274	326479	0.995263	-0.883117	0.883117
1	95925722	rs11165426:C:T	T	C	0.8025	0.0013	0.0029	0.6663	394876	0.99147	1	95925722	rs11165426:C:T	T	C	0.802	0.008	0.0031	0.01124	326441	0.99147	-1.57833	1.57833
1	95925778	rs74481366:T:A	A	T	0.0089	-0.0153	0.0143	0.2847	262817	0.937997	1	95925778	rs74481366:T:A	A	T	0.0087	-0.0012	0.0158	0.9388	221863	0.937997	-0.661651	0.661651
1	95925782	rs186621790:C:T	T	C	0.0003	0.026	0.0824	0.7527	262817	0.837351	1	95925782	rs186621790:C:T	T	C	0.0002	-0.0738	0.099	0.4562	221863	0.837351	0.774814	0.774814
1	95925799	rs139840646:A:G	A	G	0.9998	0.1417	0.1051	0.1776	262817	0.723892	1	95925799	rs139840646:A:G	A	G	0.9998	0.2417	0.1375	0.07889	221863	0.723892	-0.57781	0.57781
1	95925821	rs190671979:G:A	A	G	0.0097	-0.0073	0.0136	0.5898	262817	0.963123	1	95925821	rs190671979:G:A	A	G	0.0095	0.017	0.015	0.2589	221863	0.963123	-1.20015	1.20015
1	95925846	rs556335200:G:A	A	G	0.0002	-0.2654	0.128	0.03811	262817	0.60855	1	95925846	rs556335200:G:A	A	G	0.0002	-0.2387	0.1278	0.06171	221863	0.60855	-0.147613	0.147613
1	95925902	rs61096538:A:G	A	G	0.9995	0.0611	0.0602	0.3099	262817	0.906778	1	95925902	rs61096538:A:G	A	G	0.9996	-0.008	0.0731	0.9125	221863	0.906778	0.729691	0.729691
1	95925932	rs147796849:C:A	A	C	0.0114	0.0096	0.0125	0.4421	262817	0.964227	1	95925932	rs147796849:C:A	A	C	0.0112	-0.0194	0.0139	0.1619	221863	0.964227	1.55131	1.55131
1	95925978	rs114008803:G:A	A	G	0.0217	-0.0095	0.0089	0.2883	262817	1	1	95925978	rs114008803:G:A	A	G	0.0215	0.0121	0.0099	0.2219	221863	1	-1.62255	1.62255
1	95926019	rs530884236:T:C	T	C	0.9996	0.1262	0.0693	0.06866	262817	0.88735	1	95926019	rs530884236:T:C	T	C	0.9996	0.1541	0.0699	0.02758	221863	0.88735	-0.28345	0.28345
1	95926069	rs6593658:A:G	A	G	0.5402	0.0008	0.0026	0.7649	262817	0.996011	1	95926069	rs6593658:A:G	A	G	0.5421	0.0033	0.0029	0.2483	221863	0.996011	-0.64187	0.64187
1	95926210	rs6593659:A:G	A	G	0.544	0	0.0023	0.9951	394924	0.995181	1	95926210	rs6593659:A:G	A	G	0.5453	0.0029	0.0025	0.2468	326478	0.995181	-0.85368	0.85368
1	95926216	rs539906359:T:A	A	T	0.0009	0.0201	0.0465	0.6656	262817	0.899322	1	95926216	rs539906359:T:A	A	T	0.0008	0.0799	0.0523	0.1264	221863	0.899322	-0.8545	0.8545
1	95926381	rs17100502:A:G	A	G	0.9995	0.0978	0.0622	0.1159	262817	0.880719	1	95926381	rs17100502:A:G	A	G	0.9995	0.0647	0.0667	0.332	221863	0.880719	0.362932	0.362932
1	95926443	rs555204338:C:T	T	C	0.0033	-0.0071	0.0244	0.7696	262817	0.880475	1	95926443	rs555204338:C:T	T	C	0.003	-0.0667	0.0277	0.016	221863	0.880475	1.61456	1.61456
1	95926513	rs74105944:A:T	A	T	0.999	-0.0428	0.0426	0.3143	262817	0.860214	1	95926513	rs74105944:A:T	A	T	0.9991	0.0164	0.0497	0.7417	221863	0.860214	-0.904386	0.904386
1	95926540	rs145010895:C:T	T	C	0.0131	0.0109	0.0116	0.3485	262817	0.970781	1	95926540	rs145010895:C:T	T	C	0.0129	-0.0129	0.0129	0.3186	221863	0.970781	1.37188	1.37188
1	95927014	rs191055073:C:T	T	C	0.0001	-0.0689	0.1278	0.5899	262817	0.760626	1	95927014	rs191055073:C:T	T	C	0.0002	0.0102	0.1206	0.9323	221863	0.760626	-0.45015	0.45015
1	95927068	rs563862661:A:T	A	T	0.9998	0.1557	0.1322	0.2387	262817	0.571995	1	95927068	rs563862661:A:T	A	T	0.9999	-0.0557	0.1669	0.7387	221863	0.571995	0.992888	0.992888
1	95927268	rs11165427:T:C	T	C	0.5403	0.0008	0.0026	0.772	262817	0.995894	1	95927268	rs11165427:T:C	T	C	0.5422	0.0033	0.0029	0.2504	221863	0.995894	-0.64187	0.64187
1	95927502	rs116138310:G:A	A	G	0.0005	-0.0533	0.0598	0.3728	262817	0.894993	1	95927502	rs116138310:G:A	A	G	0.0004	0	0.0726	0.9997	221863	0.894993	-0.566675	0.566675
1	95927532	rs557729172:G:C	C	G	0.0002	0.2412	0.1201	0.04454	262817	0.694328	1	95927532	rs557729172:G:C	C	G	0.0002	0.0183	0.1163	0.875	221863	0.694328	1.33328	1.33328
1	95927582	rs74105956:G:A	A	G	0.001	0.0451	0.0426	0.2898	262817	0.860021	1	95927582	rs74105956:G:A	A	G	0.0009	-0.0101	0.0497	0.8383	221863	0.860021	0.843279	0.843279
1	95927696	rs116723356:G:A	A	G	0.0007	-0.0927	0.0549	0.09098	262817	0.788717	1	95927696	rs116723356:G:A	A	G	0.0005	-0.0246	0.0711	0.7296	221863	0.788717	-0.758108	0.758108
1	95927717	rs17113579:T:C	T	C	0.9998	0.0294	0.1078	0.7851	262817	0.7247	1	95927717	rs17113579:T:C	T	C	0.9998	0.0998	0.1348	0.4591	221863	0.7247	-0.407872	0.407872
1	95927735	rs559483866:C:T	T	C	0.0001	-0.065	0.1403	0.6428	262817	0.78325	1	95927735	rs559483866:C:T	T	C	0.0001	0.0195	0.1336	0.8842	221863	0.78325	-0.436164	0.436164
1	95927923	rs188342887:C:G	C	G	0.999	0.0284	0.0443	0.522	262817	0.907085	1	95927923	rs188342887:C:G	C	G	0.9991	-0.0038	0.05	0.9387	221863	0.907085	0.482022	0.482022
1	95927996	rs75502375:A:G	A	G	0.9929	0.0205	0.0162	0.2058	262817	0.922647	1	95927996	rs75502375:A:G	A	G	0.993	0.0087	0.0178	0.6235	221863	0.922647	0.490273	0.490273
1	95928101	rs72725746:A:G	A	G	0.9901	-0.034	0.0142	0.01646	262817	0.867083	1	95928101	rs72725746:A:G	A	G	0.9904	-0.0209	0.0158	0.1844	221863	0.867083	-0.616664	0.616664
1	95928109	rs184614673:T:G	T	G	0.9997	-0.029	0.0874	0.7397	262817	0.854034	1	95928109	rs184614673:T:G	T	G	0.9998	0.0794	0.1068	0.4576	221863	0.854034	-0.785487	0.785487
1	95928833	rs562321199:T:G	T	G	0.9998	0.1031	0.1145	0.3681	262817	0.812644	1	95928833	rs562321199:T:G	T	G	0.9998	-0.0471	0.1166	0.6865	221863	0.812644	0.919109	0.919109
1	95928899	rs17113581:C:T	T	C	0.0001	-0.0749	0.1321	0.5707	262817	0.839612	1	95928899	rs17113581:C:T	T	C	0.0001	-0.0772	0.1445	0.5932	221863	0.839612	0.0117477	0.0117477
1	95929020	rs531226978:G:T	T	G	0.0002	-0.0898	0.1525	0.5559	262817	0.372763	1	95929020	rs531226978:G:T	T	G	0.0002	0.192	0.1756	0.2743	221863	0.372763	-1.21165	1.21165
1	95929206	rs17113582:A:G	A	G	0.9997	-0.0455	0.0809	0.5737	262817	0.82392	1	95929206	rs17113582:A:G	A	G	0.9997	0.0459	0.0955	0.6312	221863	0.82392	-0.730264	0.730264
1	95929248	rs12736698:A:T	A	T	0.5423	0.0011	0.0026	0.6875	262817	0.994858	1	95929248	rs12736698:A:T	A	T	0.544	0.0034	0.0029	0.2374	221863	0.994858	-0.590521	0.590521
1	95929307	rs6702412:C:T	T	C	0.4605	-0.0005	0.0026	0.8359	262817	0.995295	1	95929307	rs6702412:C:T	T	C	0.4586	-0.0034	0.0029	0.2359	221863	0.995295	0.744569	0.744569
1	95929401	rs6692957:G:A	A	G	0.4572	0.0002	0.0023	0.9438	394914	0.995693	1	95929401	rs6692957:G:A	A	G	0.4557	-0.003	0.0025	0.2311	326467	0.995693	0.941992	0.941992
1	95929490	rs117099378:C:G	C	G	0.9996	0.0904	0.0746	0.2256	262817	0.640571	1	95929490	rs117099378:C:G	C	G	0.9997	0.0212	0.1092	0.846	221863	0.640571	0.523255	0.523255
1	95929698	rs17113583:T:C	T	C	0.9289	-0.0015	0.0051	0.7659	262817	0.991083	1	95929698	rs17113583:T:C	T	C	0.9297	0.0029	0.0056	0.5999	221863	0.991083	-0.580912	0.580912
1	95929887	rs6662271:T:G	T	G	0.5427	-0.0002	0.0023	0.9272	394886	0.995495	1	95929887	rs6662271:T:G	T	G	0.5441	0.0029	0.0025	0.2455	326438	0.995495	-0.912554	0.912554
1	95930084	rs12039220:T:C	T	C	0.5403	0.0008	0.0026	0.7695	262817	0.995596	1	95930084	rs12039220:T:C	T	C	0.5422	0.0033	0.0029	0.2477	221863	0.995596	-0.64187	0.64187
1	95930134	rs537735184:C:T	T	C	0.0025	-0.0373	0.0269	0.1664	262817	0.947214	1	95930134	rs537735184:C:T	T	C	0.0024	-0.0211	0.0298	0.4795	221863	0.947214	-0.403534	0.403534
1	95930199	rs556071175:G:A	A	G	0.0001	-0.0771	0.1208	0.5234	262817	0.836385	1	95930199	rs556071175:G:A	A	G	0.0001	-0.192	0.1465	0.19	221863	0.836385	0.605115	0.605115
1	95930316	rs72725748:T:C	T	C	0.9424	-0.0074	0.0056	0.1894	262817	0.992512	1	95930316	rs72725748:T:C	T	C	0.9422	-0.0192	0.0061	0.001826	221863	0.992512	1.425	1.425
1	95930397	rs75294331:A:G	A	G	0.9992	-0.0446	0.0479	0.3522	262817	0.88217	1	95930397	rs75294331:A:G	A	G	0.9993	-0.0075	0.0562	0.8936	221863	0.88217	-0.502414	0.502414
1	95930398	rs533663538:A:G	A	G	0.9999	0.1449	0.1431	0.311	262817	0.645086	1	95930398	rs533663538:A:G	A	G	0.9999	-0.0596	0.1494	0.6898	221863	0.645086	0.988512	0.988512
1	95930427	rs114759549:A:G	A	G	0.9998	0.0361	0.0934	0.6992	262817	0.8192	1	95930427	rs114759549:A:G	A	G	0.9998	0.0029	0.1084	0.9788	221863	0.8192	0.232025	0.232025
1	95930470	rs115731383:A:G	A	G	0.9995	0.0393	0.0592	0.5072	262817	0.906413	1	95930470	rs115731383:A:G	A	G	0.9996	0.0135	0.0721	0.8521	221863	0.906413	0.276557	0.276557
1	95930481	rs553788428:G:A	A	G	0.0002	-0.1656	0.1327	0.2119	262817	0.451791	1	95930481	rs553788428:G:A	A	G	0.0002	-0.3226	0.1521	0.03394	221863	0.451791	0.777803	0.777803
1	95930633	rs80162178:A:G	A	G	0.999	-0.0444	0.0426	0.297	262817	0.860295	1	95930633	rs80162178:A:G	A	G	0.9991	0.0156	0.0497	0.7527	221863	0.860295	-0.916608	0.916608
1	95930641	rs61774467:T:G	T	G	0.9989	-0.0275	0.0419	0.5123	262817	0.866618	1	95930641	rs61774467:T:G	T	G	0.9989	0.0234	0.0465	0.6149	221863	0.866618	-0.813192	0.813192
1	95931134	rs142008552:G:A	A	G	0.0002	-0.1578	0.1067	0.1393	262817	0.723325	1	95931134	rs142008552:G:A	A	G	0.0002	-0.2291	0.139	0.09939	221863	0.723325	0.406892	0.406892
1	95931193	rs79028304:C:G	C	G	0.999	-0.0439	0.0427	0.3037	262817	0.860459	1	95931193	rs79028304:C:G	C	G	0.9991	0.0107	0.0497	0.8298	221863	0.860459	-0.833284	0.833284
1	95931244	rs72725749:G:A	A	G	0.0044	0.0332	0.0208	0.1108	262817	0.900238	1	95931244	rs72725749:G:A	A	G	0.0043	-0.0074	0.0232	0.7496	221863	0.900238	1.303	1.303
1	95931269	rs78109345:G:A	A	G	0.0008	0.0446	0.0479	0.3524	262817	0.882111	1	95931269	rs78109345:G:A	A	G	0.0007	0.0076	0.0562	0.8926	221863	0.882111	0.50106	0.50106
1	95931338	rs535154569:G:A	A	G	0.001	0.0533	0.0642	0.4063	262817	0.413696	1	95931338	rs535154569:G:A	A	G	0.0009	-0.0884	0.0761	0.2456	221863	0.413696	1.42322	1.42322
1	95932001	rs531638200:C:T	T	C	0.0004	-0.0983	0.0707	0.1646	262817	0.756604	1	95932001	rs531638200:C:T	T	C	0.0004	-0.0429	0.0815	0.599	221863	0.756604	-0.513475	0.513475
1	95932030	rs185453891:A:G	A	G	0.999	-0.0907	0.0499	0.06887	262817	0.721964	1	95932030	rs185453891:A:G	A	G	0.999	-0.039	0.0519	0.4526	221863	0.721964	-0.718082	0.718082
1	95932257	rs77797411:A:G	A	G	0.9839	0.0118	0.0105	0.2591	262817	0.974505	1	95932257	rs77797411:A:G	A	G	0.984	0.0137	0.0116	0.2361	221863	0.974505	-0.121434	0.121434
1	95932322	rs147519153:G:A	A	G	0.0001	0.1094	0.1328	0.4099	262817	0.708647	1	95932322	rs147519153:G:A	A	G	0.0001	0.2452	0.1855	0.1862	221863	0.708647	-0.595259	0.595259
1	95932396	rs145099056:G:T	T	G	0.0009	-0.0139	0.0436	0.7502	262817	0.895456	1	95932396	rs145099056:G:T	T	G	0.0008	-0.054	0.0513	0.2923	221863	0.895456	0.595619	0.595619
1	95932498	rs536841243:C:T	T	C	0.0003	-0.0051	0.0814	0.9501	262817	0.705565	1	95932498	rs536841243:C:T	T	C	0.0003	0.1157	0.104	0.2661	221863	0.705565	-0.91468	0.91468
1	95932640	rs2180246:A:G	A	G	0.8667	-0.0052	0.0038	0.1733	262817	0.992531	1	95932640	rs2180246:A:G	A	G	0.8675	-0.0071	0.0042	0.09364	221863	0.992531	0.335457	0.335457
1	95933038	rs74768019:G:T	T	G	0.0002	-0.1598	0.1067	0.1343	262817	0.72085	1	95933038	rs74768019:G:T	T	G	0.0002	-0.2306	0.139	0.09707	221863	0.72085	0.404038	0.404038
1	95933056	rs12093805:C:T	T	C	0.001	0.045	0.0426	0.2912	262817	0.858813	1	95933056	rs12093805:C:T	T	C	0.0009	-0.01	0.0497	0.8408	221863	0.858813	0.840224	0.840224
1	95933058	rs181691434:T:G	T	G	0.9944	-0.0048	0.0184	0.794	262817	0.911004	1	95933058	rs181691434:T:G	T	G	0.9944	0.0173	0.02	0.3887	221863	0.911004	-0.813204	0.813204
1	95933196	rs11584877:T:G	T	G	0.9151	0.0147	0.0047	0.001775	262817	0.988058	1	95933196	rs11584877:T:G	T	G	0.9152	0.0218	0.0052	2.362e-05	221863	0.988058	-1.01294	1.01294
1	95933292	rs6657883:G:T	T	G	0.0012	0.0407	0.0396	0.3036	262817	0.892847	1	95933292	rs6657883:G:T	T	G	0.001	0.0049	0.0469	0.9174	221863	0.892847	0.583231	0.583231
1	95933324	rs542713137:A:G	A	G	0.9998	0.0694	0.1193	0.5609	262817	0.795995	1	95933324	rs542713137:A:G	A	G	0.9998	0.0951	0.1152	0.409	221863	0.795995	-0.154967	0.154967
1	95933441	rs6658020:G:T	T	G	0.4596	-0.0008	0.0026	0.7623	262817	0.995074	1	95933441	rs6658020:G:T	T	G	0.4577	-0.0034	0.0029	0.2413	221863	0.995074	0.667545	0.667545
1	95933455	rs6667800:C:T	T	C	0.8035	-0.0005	0.0033	0.8726	262817	0.990925	1	95933455	rs6667800:C:T	T	C	0.8033	0.0096	0.0036	0.008074	221863	0.990925	-2.06813	2.06813
1	95933539	rs187155293:G:A	A	G	0.0089	0.0431	0.0149	0.003891	262817	0.861478	1	95933539	rs187155293:G:A	A	G	0.009	0.0101	0.0163	0.5379	221863	0.861478	1.4943	1.4943
1	95933748	rs144159769:A:G	A	G	0.9963	0.0224	0.0229	0.328	262817	0.896022	1	95933748	rs144159769:A:G	A	G	0.9964	0.034	0.0252	0.1763	221863	0.896022	-0.340668	0.340668
1	95933854	rs116152947:G:A	A	G	0.0005	0.0832	0.0566	0.1415	262817	0.927833	1	95933854	rs116152947:G:A	A	G	0.0005	0.0758	0.0682	0.2663	221863	0.927833	0.0834957	0.0834957
1	95934054	rs189759568:C:A	A	C	0.0002	-0.3088	0.1009	0.002217	262817	0.767482	1	95934054	rs189759568:C:A	A	C	0.0002	-0.1118	0.1168	0.3384	221863	0.767482	-1.27634	1.27634
1	95934421	rs575874324:A:G	A	G	0.9991	-0.0688	0.0488	0.1587	262817	0.822599	1	95934421	rs575874324:A:G	A	G	0.9991	-0.0024	0.0512	0.9631	221863	0.822599	-0.938767	0.938767
1	95934506	rs115216899:A:G	A	G	0.9991	0.0138	0.0436	0.751	262817	0.895414	1	95934506	rs115216899:A:G	A	G	0.9992	0.054	0.0513	0.2924	221863	0.895414	-0.597104	0.597104
1	95934581	rs7533192:T:C	T	C	0.8667	-0.0053	0.0038	0.1717	262817	0.992333	1	95934581	rs7533192:T:C	T	C	0.8674	-0.0071	0.0042	0.09212	221863	0.992333	0.317801	0.317801
1	95934858	rs145670105:G:C	C	G	0.0002	-0.1009	0.099	0.3083	262817	0.816401	1	95934858	rs145670105:G:C	C	G	0.0002	0.0679	0.1073	0.527	221863	0.816401	-1.15621	1.15621
1	95934927	rs116069531:A:G	A	G	0.9994	-0.0833	0.0566	0.141	262817	0.927379	1	95934927	rs116069531:A:G	A	G	0.9995	-0.0759	0.0682	0.2659	221863	0.927379	-0.0834957	0.0834957
1	95934933	rs183906774:T:C	T	C	0.9989	0.0351	0.042	0.4023	262817	0.900166	1	95934933	rs183906774:T:C	T	C	0.999	-0.0096	0.0472	0.8382	221863	0.900166	0.707491	0.707491
1	95934984	rs188511660:C:A	A	C	0.0004	-0.1061	0.097	0.2743	262817	0.460329	1	95934984	rs188511660:C:A	A	C	0.0005	0.0023	0.0942	0.9802	221863	0.460329	-0.801696	0.801696
1	95935198	rs114843125:C:T	T	C	0.0132	0.0111	0.0116	0.3405	262817	0.97388	1	95935198	rs114843125:C:T	T	C	0.013	-0.0127	0.0128	0.3222	221863	0.97388	1.37777	1.37777
1	95935264	rs2224154:A:C	A	C	0.5427	-0.0002	0.0023	0.9221	394924	0.995028	1	95935264	rs2224154:A:C	A	C	0.5441	0.0029	0.0025	0.2404	326478	0.995028	-0.912554	0.912554
1	95935589	rs559471831:C:T	T	C	0.0001	0.1873	0.1545	0.2254	262817	0.590375	1	95935589	rs559471831:C:T	T	C	0.0001	-0.1952	0.1541	0.2053	221863	0.590375	1.75287	1.75287
1	95935697	rs373106812:C:G	C	G	0.9996	-0.13	0.0748	0.08209	262817	0.761896	1	95935697	rs373106812:C:G	C	G	0.9996	-0.009	0.0789	0.9087	221863	0.761896	-1.11294	1.11294
1	95935849	rs13375592:A:G	A	G	0.9995	-0.0893	0.0567	0.1153	262817	0.928935	1	95935849	rs13375592:A:G	A	G	0.9995	-0.0785	0.0684	0.2507	221863	0.928935	-0.12156	0.12156
1	95935946	rs118145532:T:C	T	C	0.9998	-0.0102	0.1152	0.9297	262817	0.757185	1	95935946	rs118145532:T:C	T	C	0.9999	0.2404	0.1577	0.1274	221863	0.757185	-1.28318	1.28318
1	95936031	rs1577862:A:G	A	G	0.5403	0.0008	0.0026	0.7678	262817	0.995061	1	95936031	rs1577862:A:G	A	G	0.5422	0.0033	0.0029	0.243	221863	0.995061	-0.64187	0.64187
1	95936181	rs147541851:C:A	A	C	0.0002	-0.1706	0.112	0.1276	262817	0.716066	1	95936181	rs147541851:C:A	A	C	0.0001	-0.2879	0.1503	0.05543	221863	0.716066	0.625797	0.625797
1	95936359	rs571563567:C:T	T	C	0.0007	-0.0116	0.0572	0.8397	262817	0.755528	1	95936359	rs571563567:C:T	T	C	0.0007	0.0029	0.0608	0.9616	221863	0.755528	-0.1737	0.1737
1	95936496	rs543465499:C:T	T	C	0.0001	-0.2966	0.1369	0.03025	262817	0.790963	1	95936496	rs543465499:C:T	T	C	0.0001	-0.2796	0.1501	0.06253	221863	0.790963	-0.0836803	0.0836803
1	95936561	rs112405662:A:G	A	G	0.9989	0.0518	0.0451	0.2502	262817	0.793299	1	95936561	rs112405662:A:G	A	G	0.9989	-0.0877	0.0484	0.07018	221863	0.793299	2.10866	2.10866
1	95936647	rs11165428:T:C	T	C	0.999	-0.0438	0.0426	0.3046	262817	0.859871	1	95936647	rs11165428:T:C	T	C	0.9991	0.0104	0.0497	0.8343	221863	0.859871	-0.828002	0.828002
1	95936979	rs142054044:G:A	A	G	0.0002	-0.0763	0.1031	0.4594	262817	0.844252	1	95936979	rs142054044:G:A	A	G	0.0002	-0.0173	0.1259	0.8909	221863	0.844252	-0.362568	0.362568
1	95937197	rs150710563:C:T	T	C	0.0003	-0.0035	0.0819	0.9656	262817	0.793506	1	95937197	rs150710563:C:T	T	C	0.0002	0.156	0.1109	0.1596	221863	0.793506	-1.15694	1.15694
1	95937335	rs543503285:G:A	A	G	0.0002	-0.0268	0.1486	0.8568	262817	0.321794	1	95937335	rs543503285:G:A	A	G	0.0002	-0.1725	0.1881	0.3591	221863	0.321794	0.607804	0.607804
1	95937512	rs1577860:G:A	A	G	0.451	0.0002	0.0023	0.9444	394923	0.994244	1	95937512	rs1577860:G:A	A	G	0.4496	-0.0029	0.0025	0.2416	326477	0.994244	0.912554	0.912554
1	95937638	rs115442491:G:A	A	G	0.0002	-0.1527	0.1049	0.1456	262817	0.754025	1	95937638	rs115442491:G:A	A	G	0.0002	-0.2059	0.1314	0.1172	221863	0.754025	0.316409	0.316409
1	95937642	rs10489558:G:A	A	G	0.317	-0.0003	0.0024	0.8959	394924	0.993289	1	95937642	rs10489558:G:A	A	G	0.3158	-0.0052	0.0026	0.0499	326478	0.993289	1.38482	1.38482
1	95937770	rs60400983:T:C	T	C	0.999	-0.0434	0.0426	0.3093	262817	0.859242	1	95937770	rs60400983:T:C	T	C	0.9991	0.01	0.0497	0.8413	221863	0.859242	-0.815781	0.815781
1	95937772	rs569478248:G:A	A	G	0.0002	-0.1085	0.1225	0.3758	262817	0.545857	1	95937772	rs569478248:G:A	A	G	0.0002	-0.0912	0.1524	0.5496	221863	0.545857	-0.0884774	0.0884774
1	95937850	rs538480019:A:G	A	G	0.9994	-0.0308	0.0584	0.5976	262817	0.896139	1	95937850	rs538480019:A:G	A	G	0.9994	-0.0511	0.063	0.4173	221863	0.896139	0.236309	0.236309
1	95938374	rs719061:T:A	A	T	0.0004	0.0195	0.0715	0.7848	262817	0.867129	1	95938374	rs719061:T:A	A	T	0.0004	-0.0676	0.0824	0.4114	221863	0.867129	0.798377	0.798377
1	95938386	rs190410301:T:C	T	C	0.9998	-0.0098	0.1116	0.9303	262817	0.888421	1	95938386	rs190410301:T:C	T	C	0.9999	-0.1089	0.1285	0.3969	221863	0.888421	0.582269	0.582269
1	95938448	rs6657058:G:A	A	G	0.0032	-0.0063	0.0238	0.7915	262817	0.885801	1	95938448	rs6657058:G:A	A	G	0.0031	0.0331	0.0265	0.2111	221863	0.885801	-1.10616	1.10616
1	95938568	rs540551635:T:G	T	G	0.9992	0.0053	0.0482	0.912	262817	0.892591	1	95938568	rs540551635:T:G	T	G	0.9992	0.0065	0.052	0.9011	221863	0.892591	-0.0169245	0.0169245
1	95938570	rs149173823:G:A	A	G	0.0002	-0.1896	0.1079	0.07892	262817	0.7478	1	95938570	rs149173823:G:A	A	G	0.0002	-0.2194	0.1323	0.09721	221863	0.7478	0.174554	0.174554
1	95938646	rs148291692:T:C	T	C	0.9986	-0.0038	0.0382	0.9198	262817	0.81756	1	95938646	rs148291692:T:C	T	C	0.9986	0.0027	0.0432	0.9503	221863	0.81756	-0.112716	0.112716
1	95938699	rs117316512:T:G	T	G	0.9998	0.2162	0.1169	0.06435	262817	0.730741	1	95938699	rs117316512:T:G	T	G	0.9999	0.3103	0.1486	0.03677	221863	0.730741	-0.497699	0.497699
1	95938977	rs4338407:A:G	A	G	0.8672	-0.0049	0.0039	0.205	262817	0.991058	1	95938977	rs4338407:A:G	A	G	0.8679	-0.0069	0.0042	0.1031	221863	0.991058	0.348949	0.348949
1	95939089	rs58228469:A:G	A	G	0.9988	-0.0421	0.0396	0.2877	262817	0.893054	1	95939089	rs58228469:A:G	A	G	0.999	-0.0051	0.0469	0.9141	221863	0.893054	-0.602781	0.602781
1	95939092	rs190828485:A:G	A	G	0.9999	0.3434	0.136	0.01154	262817	0.737678	1	95939092	rs190828485:A:G	A	G	0.9999	0.1067	0.1366	0.4349	221863	0.737678	1.22797	1.22797
1	95939196	rs12088451:A:G	A	G	0.999	-0.0436	0.0426	0.3054	262817	0.856576	1	95939196	rs12088451:A:G	A	G	0.9991	0.0121	0.0497	0.807	221863	0.856576	-0.850917	0.850917
1	95939293	rs367771230:T:C	T	C	0.9998	0.0952	0.1113	0.3924	262817	0.82663	1	95939293	rs367771230:T:C	T	C	0.9998	0.2097	0.1115	0.06004	221863	0.82663	-0.726784	0.726784
1	95939338	rs7524787:C:G	C	G	0.9997	-0.0478	0.0907	0.5983	262817	0.805244	1	95939338	rs7524787:C:G	C	G	0.9998	0.1118	0.1102	0.3104	221863	0.805244	-1.11823	1.11823
1	95939767	rs957186:G:A	A	G	0.4575	0.0001	0.0023	0.9697	394840	0.992634	1	95939767	rs957186:G:A	A	G	0.4563	-0.0028	0.0025	0.2565	326425	0.992634	0.85368	0.85368
1	95940332	rs560876893:C:T	T	C	0.0003	0.0634	0.0926	0.494	262817	0.778889	1	95940332	rs560876893:C:T	T	C	0.0003	-0.1159	0.0995	0.2442	221863	0.778889	1.31913	1.31913
1	95940438	rs368197580:G:T	T	G	0.0003	-0.0489	0.0836	0.5589	262817	0.856449	1	95940438	rs368197580:G:T	T	G	0.0003	0.1131	0.0923	0.2202	221863	0.856449	-1.30087	1.30087
1	95940649	rs28398957:C:T	T	C	0.0276	-0.0052	0.0082	0.5245	262817	0.941695	1	95940649	rs28398957:C:T	T	C	0.0276	0.0049	0.009	0.587	221863	0.941695	-0.829543	0.829543
1	95940707	rs182996831:G:T	T	G	0.0013	0.0469	0.0466	0.3144	262817	0.617764	1	95940707	rs182996831:G:T	T	G	0.0014	-0.0488	0.0486	0.3155	221863	0.617764	1.42133	1.42133
1	95940778	rs41285684:C:T	T	C	0.0387	0.0097	0.0069	0.1598	262817	0.966835	1	95940778	rs41285684:C:T	T	C	0.039	0.0208	0.0075	0.005649	221863	0.966835	-1.08918	1.08918
1	95940827	rs144011108:C:T	T	C	0.0001	0.3099	0.1941	0.1103	262817	0.411239	1	95940827	rs144011108:C:T	T	C	0.0001	0.3004	0.2059	0.1446	221863	0.411239	0.033573	0.033573
1	95940864	rs676040:A:G	A	G	0.2012	-0.0008	0.0029	0.7785	394838	0.989999	1	95940864	rs676040:A:G	A	G	0.2015	-0.0081	0.0031	0.01001	326410	0.989999	1.71967	1.71967
1	95940983	rs12090141:A:G	A	G	0.9976	0.0012	0.0274	0.9665	262817	0.873394	1	95940983	rs12090141:A:G	A	G	0.9979	0.0541	0.032	0.09089	221863	0.873394	-1.2557	1.2557
1	95941024	rs545437937:T:C	T	C	0.9998	0.1886	0.1047	0.07169	262817	0.729874	1	95941024	rs545437937:T:C	T	C	0.9998	0.1639	0.119	0.1684	221863	0.729874	0.155833	0.155833
1	95941120	rs191865846:C:T	T	C	0.0004	0.0962	0.0808	0.2338	262817	0.691465	1	95941120	rs191865846:C:T	T	C	0.0004	-0.0642	0.0852	0.4513	221863	0.691465	1.36603	1.36603
1	95941162	rs13376477:G:A	A	G	0.0005	0.0916	0.057	0.1083	262817	0.925338	1	95941162	rs13376477:G:A	A	G	0.0005	0.0814	0.0689	0.2374	221863	0.925338	0.114066	0.114066
1	95941327	rs1337552:T:G	T	G	0.9282	-0.0011	0.0051	0.8246	262817	0.98782	1	95941327	rs1337552:T:G	T	G	0.929	0.0035	0.0056	0.5316	221863	0.98782	-0.607317	0.607317
1	95941413	rs184779786:A:T	A	T	0.9997	0.0519	0.0881	0.5557	262817	0.749848	1	95941413	rs184779786:A:T	A	T	0.9996	-0.0255	0.0825	0.7574	221863	0.749848	0.641273	0.641273
1	95941426	rs72725752:T:C	T	C	0.9981	-0.0124	0.0317	0.6966	262817	0.912798	1	95941426	rs72725752:T:C	T	C	0.9982	-0.0668	0.0357	0.06149	221863	0.912798	1.13944	1.13944
1	95941563	rs536295413:A:G	A	G	0.9997	0.2409	0.0834	0.003865	262817	0.881749	1	95941563	rs536295413:A:G	A	G	0.9997	-0.0806	0.0963	0.4023	221863	0.881749	2.52367	2.52367
1	95941650	rs192381915:T:A	A	T	0.0049	-0.0141	0.0212	0.5059	262817	0.780382	1	95941650	rs192381915:T:A	A	T	0.0049	-0.0214	0.023	0.3538	221863	0.780382	0.233376	0.233376
1	95941654	rs1337551:C:G	C	G	0.5404	0.0007	0.0026	0.779	262817	0.992101	1	95941654	rs1337551:C:G	C	G	0.5423	0.0035	0.0029	0.2223	221863	0.992101	-0.718895	0.718895
1	95941719	rs17113597:G:A	A	G	0.0002	-0.1295	0.1221	0.289	262817	0.721995	1	95941719	rs17113597:G:A	A	G	0.0001	0.3977	0.1594	0.01258	221863	0.721995	-2.62562	2.62562
1	95941948	rs376444794:A:T	A	T	0.9997	0.0338	0.0867	0.6966	262817	0.855908	1	95941948	rs376444794:A:T	A	T	0.9997	-0.1211	0.0943	0.1992	221863	0.855908	1.20922	1.20922
1	95941996	rs139158558:G:T	T	G	0.0004	-0.1504	0.0718	0.03622	262817	0.868332	1	95941996	rs139158558:G:T	T	G	0.0003	-0.0043	0.0847	0.9592	221863	0.868332	-1.31577	1.31577
1	95942107	rs181575057:A:C	A	C	0.9964	0.0237	0.0223	0.2877	262817	0.948375	1	95942107	rs181575057:A:C	A	C	0.9963	0.0197	0.0243	0.4168	221863	0.948375	0.12128	0.12128
1	95942166	rs149786040:A:G	A	G	0.9999	-0.0287	0.1417	0.8394	262817	0.61879	1	95942166	rs149786040:A:G	A	G	0.9999	0.1848	0.1609	0.2507	221863	0.61879	-0.995799	0.995799
1	95942266	rs17113599:A:G	A	G	0.9985	-0.0199	0.0359	0.5803	262817	0.845314	1	95942266	rs17113599:A:G	A	G	0.9987	0.0515	0.0425	0.2251	221863	0.845314	-1.2834	1.2834
1	95942346	rs147905114:C:T	T	C	0.0069	-0.008	0.0165	0.63	262817	0.91469	1	95942346	rs147905114:C:T	T	C	0.0069	-0.017	0.018	0.3457	221863	0.91469	0.368577	0.368577
1	95942484	rs72970870:G:C	C	G	0.0018	-0.0046	0.0319	0.8853	262817	0.883111	1	95942484	rs72970870:G:C	C	G	0.0014	0.0198	0.0394	0.6155	221863	0.883111	-0.481311	0.481311
1	95942583	rs577050492:A:G	A	G	0.9998	0.121	0.0958	0.2067	262817	0.80735	1	95942583	rs577050492:A:G	A	G	0.9998	-0.1221	0.115	0.2886	221863	0.80735	1.62418	1.62418
1	95942946	rs570319689:C:T	T	C	0.0001	0.0115	0.1819	0.9497	262817	0.385264	1	95942946	rs570319689:C:T	T	C	0.0001	0.1405	0.212	0.5075	221863	0.385264	-0.461801	0.461801
1	95942948	rs189091181:C:T	T	C	0.0033	0.0153	0.0259	0.5547	262817	0.772115	1	95942948	rs189091181:C:T	T	C	0.0031	-0.0086	0.0293	0.7681	221863	0.772115	0.611155	0.611155
1	95943192	rs186441385:T:C	T	C	0.9998	-0.1711	0.1178	0.1466	262817	0.772615	1	95943192	rs186441385:T:C	T	C	0.9999	-0.2123	0.1339	0.1129	221863	0.772615	0.231016	0.231016
1	95943417	rs561212018:C:G	C	G	0.9996	0.1174	0.0664	0.07717	262817	0.931117	1	95943417	rs561212018:C:G	C	G	0.9995	0.1477	0.067	0.02748	221863	0.931117	-0.321216	0.321216
1	95943474	rs530004785:G:A	A	G	0.001	0.0344	0.0427	0.4208	262817	0.963901	1	95943474	rs530004785:G:A	A	G	0.0009	0.0686	0.048	0.1531	221863	0.963901	-0.532346	0.532346
1	95943741	rs117182225:T:C	T	C	0.9998	0.2126	0.1175	0.07037	262817	0.751695	1	95943741	rs117182225:T:C	T	C	0.9999	0.3322	0.1479	0.02473	221863	0.751695	-0.633162	0.633162
1	95943927	rs613041:A:G	A	G	0.6569	-0.0007	0.0028	0.7929	262817	0.988187	1	95943927	rs613041:A:G	A	G	0.6551	-0.0105	0.003	0.0004581	221863	0.988187	2.38811	2.38811
1	95943954	rs180968052:C:T	T	C	0.0066	-0.0023	0.0167	0.8891	262817	0.934003	1	95943954	rs180968052:C:T	T	C	0.0065	0.0086	0.0184	0.6415	221863	0.934003	-0.438658	0.438658
1	95944101	rs143405711:G:T	T	G	0.0008	0.044	0.0481	0.3599	262817	0.874395	1	95944101	rs143405711:G:T	T	G	0.0007	0.0144	0.0566	0.7998	221863	0.874395	0.398505	0.398505
1	95944365	rs187291820:G:A	A	G	0.0047	-0.0007	0.0235	0.9766	262817	0.652424	1	95944365	rs187291820:G:A	A	G	0.0047	-0.0294	0.026	0.2565	221863	0.652424	0.818914	0.818914
1	95944432	rs7417574:T:C	T	C	0.5389	0.001	0.0026	0.7002	262817	0.989687	1	95944432	rs7417574:T:C	T	C	0.5409	0.0035	0.0029	0.2245	221863	0.989687	-0.64187	0.64187
1	95944693	rs141526990:A:C	A	C	0.9998	0.1361	0.1218	0.2638	262817	0.707816	1	95944693	rs141526990:A:C	A	C	0.9999	-0.4067	0.1588	0.01045	221863	0.707816	2.71221	2.71221
1	95944941	rs547583954:T:C	T	C	0.9971	-0.0119	0.0255	0.6397	262817	0.918353	1	95944941	rs547583954:T:C	T	C	0.9972	-0.0442	0.0284	0.1199	221863	0.918353	0.846255	0.846255
1	95945035	rs545767370:T:C	T	C	0.9999	0.0765	0.124	0.5375	262817	0.917646	1	95945035	rs545767370:T:C	T	C	0.9998	0.0373	0.115	0.7456	221863	0.917646	0.23179	0.23179
1	95945047	rs536533665:C:T	T	C	0.0002	-0.0365	0.1136	0.7483	262817	0.782159	1	95945047	rs536533665:C:T	T	C	0.0001	0.0396	0.1333	0.7665	221863	0.782159	-0.434511	0.434511
1	95945217	rs74105969:A:G	A	G	0.9988	-0.0419	0.0392	0.2859	262817	0.885584	1	95945217	rs74105969:A:G	A	G	0.999	0.0062	0.0465	0.8933	221863	0.885584	-0.790878	0.790878
1	95945230	rs566259551:C:T	T	C	0.0002	0.0283	0.1138	0.8033	262817	0.732005	1	95945230	rs566259551:C:T	T	C	0.0002	0.2509	0.1295	0.05259	221863	0.732005	-1.29121	1.29121
1	95945507	rs576329957:C:G	C	G	0.9989	0.0621	0.0454	0.1711	262817	0.724982	1	95945507	rs576329957:C:G	C	G	0.9988	-0.0793	0.049	0.1056	221863	0.724982	2.11679	2.11679
1	95945543	rs145949559:G:C	C	G	0.0256	-0.0266	0.0085	0.001802	262817	0.939551	1	95945543	rs145949559:G:C	C	G	0.0259	-0.0294	0.0093	0.001548	221863	0.939551	0.222236	0.222236
1	95945644	rs139820449:G:A	A	G	0.0002	0.0153	0.1155	0.8944	262817	0.701616	1	95945644	rs139820449:G:A	A	G	0.0001	-0.1847	0.1576	0.2412	221863	0.701616	1.02358	1.02358
1	95945650	rs188066723:C:T	T	C	0.0001	-0.0298	0.1266	0.8136	262817	0.788974	1	95945650	rs188066723:C:T	T	C	0.0001	-0.0293	0.1334	0.826	221863	0.788974	-0.00271871	0.00271871
1	95945688	rs79562461:A:G	A	G	0.9147	0.0142	0.0047	0.002734	262817	0.970797	1	95945688	rs79562461:A:G	A	G	0.9147	0.0201	0.0052	0.0001047	221863	0.970797	-0.841741	0.841741
1	95945745	rs184515525:T:G	T	G	0.9992	0.0183	0.0538	0.7342	262817	0.767965	1	95945745	rs184515525:T:G	T	G	0.9992	-0.0902	0.0565	0.1103	221863	0.767965	1.39072	1.39072
1	95945874	rs144612552:G:T	T	G	0.0033	-0.0191	0.0236	0.419	262817	0.931945	1	95945874	rs144612552:G:T	T	G	0.0032	0.0182	0.0263	0.4871	221863	0.931945	-1.05557	1.05557
1	95946018	rs74105971:A:T	A	T	0.9978	-0.0402	0.0287	0.1618	262817	0.880797	1	95946018	rs74105971:A:T	A	T	0.9982	-0.0099	0.0342	0.7726	221863	0.880797	-0.678661	0.678661
1	95946110	rs12089743:A:G	A	G	0.9979	-0.0374	0.0293	0.2018	262817	0.880997	1	95946110	rs12089743:A:G	A	G	0.9982	-0.0136	0.0347	0.6944	221863	0.880997	-0.524049	0.524049
1	95946117	rs17113602:C:T	T	C	0.0002	-0.0449	0.1032	0.6631	262817	0.736396	1	95946117	rs17113602:C:T	T	C	0.0002	-0.0903	0.1174	0.4416	221863	0.736396	0.290447	0.290447
1	95946226	rs545888212:A:C	A	C	0.998	-0.0189	0.0307	0.5379	262817	0.92337	1	95946226	rs545888212:A:C	A	C	0.998	0.0536	0.0332	0.1063	221863	0.92337	-1.60332	1.60332
1	95946291	rs547620257:A:T	A	T	0.9997	0.1534	0.0732	0.03621	262817	0.923633	1	95946291	rs547620257:A:T	A	T	0.9996	-0.0374	0.0781	0.6318	221863	0.923633	1.78249	1.78249
1	95946302	rs114592794:T:C	T	C	0.9996	-0.0486	0.0646	0.4517	262817	0.876961	1	95946302	rs114592794:T:C	T	C	0.9996	-0.001	0.0773	0.99	221863	0.876961	-0.472506	0.472506
1	95946312	rs140006597:A:G	A	G	0.9854	-0.0061	0.0114	0.5917	262817	0.912354	1	95946312	rs140006597:A:G	A	G	0.985	0.001	0.0123	0.9344	221863	0.912354	-0.423362	0.423362
1	95946445	rs35125756:T:G	T	G	0.9739	0.0145	0.0082	0.07773	262817	1	1	95946445	rs35125756:T:G	T	G	0.974	0.0044	0.009	0.6208	221863	1	0.829543	0.829543
1	95946472	rs550173626:A:G	A	G	0.9995	0.0112	0.0726	0.8775	262817	0.5961	1	95946472	rs550173626:A:G	A	G	0.9995	-0.0398	0.0809	0.6226	221863	0.5961	0.469184	0.469184
1	95946732	rs11165429:A:G	A	G	0.4485	-0.0008	0.0026	0.761	262817	0.993303	1	95946732	rs11165429:A:G	A	G	0.4466	-0.0085	0.0029	0.002962	221863	0.993303	1.97696	1.97696
1	95946759	rs6666803:G:A	A	G	0.1511	0.0008	0.0037	0.8256	262817	0.98488	1	95946759	rs6666803:G:A	A	G	0.1493	-0.0073	0.004	0.06999	221863	0.98488	1.48655	1.48655
1	95946970	rs1577859:C:G	C	G	0.9998	0.0866	0.1055	0.412	262817	0.809559	1	95946970	rs1577859:C:G	C	G	0.9998	0.065	0.1184	0.5832	221863	0.809559	0.136206	0.136206
1	95947015	rs72725753:A:T	A	T	0.9979	-0.0207	0.0294	0.481	262817	0.943503	1	95947015	rs72725753:A:T	A	T	0.998	-0.0821	0.0332	0.01333	221863	0.943503	1.38456	1.38456
1	95947032	rs147660691:C:G	C	G	0.9998	0.1722	0.0964	0.07399	262817	0.78846	1	95947032	rs147660691:C:G	C	G	0.9998	0.1014	0.1001	0.3112	221863	0.78846	0.509458	0.509458
1	95947071	rs112810009:T:C	T	C	0.9605	0.0185	0.0067	0.00585	262817	1	1	95947071	rs112810009:T:C	T	C	0.9601	-0.0011	0.0073	0.8811	221863	1	1.97808	1.97808
1	95947215	rs118015370:G:A	A	G	0.0002	-0.1954	0.1099	0.07552	262817	0.726078	1	95947215	rs118015370:G:A	A	G	0.0002	-0.0288	0.1324	0.8279	221863	0.726078	-0.968216	0.968216
1	95947234	rs1415564:T:C	T	C	0.1644	-0.0012	0.003	0.6877	394748	0.987274	1	95947234	rs1415564:T:C	T	C	0.1625	-0.0073	0.0033	0.02759	326295	0.987274	1.36777	1.36777
1	95947283	rs189719997:C:T	T	C	0.0011	-0.099	0.0418	0.01773	262817	0.880881	1	95947283	rs189719997:C:T	T	C	0.0011	0.0297	0.0451	0.51	221863	0.880881	-2.09296	2.09296
1	95947337	rs1415563:G:A	A	G	0.1354	-0.0028	0.0033	0.4066	394914	1	1	95947337	rs1415563:G:A	A	G	0.1356	-0.0022	0.0037	0.5536	326462	1	-0.121021	0.121021
1	95947820	rs12409850:A:G	A	G	0.8633	0.0028	0.0034	0.4005	394907	0.999588	1	95947820	rs12409850:A:G	A	G	0.863	0.0023	0.0037	0.5373	326470	0.999588	0.0995037	0.0995037
1	95947827	rs75346848:C:T	T	C	0.0019	-0.0131	0.0307	0.6701	262817	0.88837	1	95947827	rs75346848:C:T	T	C	0.0015	0.0383	0.0383	0.3164	221863	0.88837	-1.04715	1.04715
1	95948017	rs561104782:C:A	A	C	0.0008	0.091	0.0476	0.05619	262817	0.925928	1	95948017	rs561104782:C:A	A	C	0.0009	0.0046	0.0496	0.926	221863	0.925928	1.25681	1.25681
1	95948066	rs10489559:A:G	A	G	0.9225	-0.0021	0.0045	0.6433	431375	0.983088	1	95948066	rs10489559:A:G	A	G	0.921	-0.0109	0.0048	0.02348	372406	0.983088	1.33748	1.33748
1	95948097	rs528201222:A:C	A	C	0.9994	0.1555	0.0663	0.01902	262817	0.613203	1	95948097	rs528201222:A:C	A	C	0.9994	0.1596	0.0722	0.02717	221863	0.613203	-0.0418269	0.0418269
1	95948575	rs145827926:C:T	T	C	0.0023	-0.0313	0.03	0.2978	262817	0.814745	1	95948575	rs145827926:C:T	T	C	0.0025	-0.0247	0.0317	0.4362	221863	0.814745	-0.15122	0.15122
1	95948585	rs1337550:A:T	A	T	0.4578	-0.0017	0.0026	0.5183	262817	0.994183	1	95948585	rs1337550:A:T	A	T	0.4559	-0.0087	0.0028	0.002293	221863	0.994183	1.83198	1.83198
1	95948631	rs78569331:G:A	A	G	0.0166	0.0216	0.0104	0.03789	262817	0.959673	1	95948631	rs78569331:G:A	A	G	0.017	0.0028	0.0113	0.8068	221863	0.959673	1.22416	1.22416
1	95948749	rs980912:A:G	A	G	0.1725	0.0013	0.0035	0.7145	262817	0.987092	1	95948749	rs980912:A:G	A	G	0.1705	-0.0066	0.0038	0.08283	221863	0.987092	1.52916	1.52916
1	95948759	rs552316146:C:G	C	G	0.9998	0.1094	0.1	0.2742	262817	0.937868	1	95948759	rs552316146:C:G	C	G	0.9998	-0.0974	0.1021	0.34	221863	0.937868	1.44702	1.44702
1	95948764	rs566048632:C:T	T	C	0.0026	0.0559	0.0276	0.04309	262817	0.87493	1	95948764	rs566048632:C:T	T	C	0.0026	0.0302	0.0302	0.3164	221863	0.87493	0.628176	0.628176
1	95948856	rs75043840:C:T	T	C	0.0089	0.0009	0.0144	0.9476	262817	0.933246	1	95948856	rs75043840:C:T	T	C	0.0087	0.0007	0.0159	0.964	221863	0.933246	0.00932333	0.00932333
1	95948914	rs72725757:G:T	T	G	0.063	0.0087	0.0054	0.108	262817	0.984142	1	95948914	rs72725757:G:T	T	G	0.0635	0.0187	0.0059	0.001573	221863	0.984142	-1.25029	1.25029
1	95949052	rs116654950:G:A	A	G	0.0011	-0.0143	0.0419	0.732	262817	0.863223	1	95949052	rs116654950:G:A	A	G	0.001	-0.0867	0.0489	0.07594	221863	0.863223	1.1243	1.1243
1	95949121	rs77358191:G:A	A	G	0.1324	-0.0012	0.0039	0.7624	262817	0.998442	1	95949121	rs77358191:G:A	A	G	0.1327	-0.0052	0.0042	0.2167	221863	0.998442	0.697899	0.697899
1	95949129	rs78431812:G:A	A	G	0.1578	-0.002	0.0036	0.5785	262817	0.986391	1	95949129	rs78431812:G:A	A	G	0.1582	-0.0044	0.0039	0.265	221863	0.986391	0.452187	0.452187
1	95949142	rs137929128:C:T	T	C	0.0002	-0.0734	0.1133	0.5175	262817	0.847621	1	95949142	rs137929128:C:T	T	C	0.0001	-0.1198	0.1286	0.3516	221863	0.847621	0.270726	0.270726
1	95949246	rs79014468:C:A	A	C	0.0001	-0.079	0.1276	0.5359	262817	0.833866	1	95949246	rs79014468:C:A	A	C	0.0001	-0.1336	0.1384	0.3344	221863	0.833866	0.290047	0.290047
1	95949604	rs144695033:C:T	T	C	0.0048	-0.0062	0.0199	0.757	262817	0.903155	1	95949604	rs144695033:C:T	T	C	0.0048	-0.028	0.0218	0.1989	221863	0.903155	0.738559	0.738559
1	95949711	rs138504775:C:T	T	C	0.0002	-0.0287	0.123	0.8154	262817	0.592088	1	95949711	rs138504775:C:T	T	C	0.0002	-0.1056	0.1292	0.4135	221863	0.592088	0.431087	0.431087
1	95950060	rs58868255:C:T	T	C	0.0772	-0.0114	0.0049	0.02055	262817	0.986779	1	95950060	rs58868255:C:T	T	C	0.077	-0.0221	0.0054	4.344e-05	221863	0.986779	1.46741	1.46741
1	95950098	rs112799087:G:A	A	G	0.1325	-0.0012	0.0039	0.7563	262817	0.998901	1	95950098	rs112799087:G:A	A	G	0.1328	-0.0052	0.0042	0.2163	221863	0.998901	0.697899	0.697899
1	95950206	rs59193251:T:C	T	C	0.8673	0.0013	0.0039	0.7314	262817	0.998535	1	95950206	rs59193251:T:C	T	C	0.867	0.0054	0.0042	0.2006	221863	0.998535	-0.715346	0.715346
1	95950207	rs558450065:T:C	T	C	0.9997	-0.0706	0.0783	0.3671	262817	0.828634	1	95950207	rs558450065:T:C	T	C	0.9997	-0.0605	0.0842	0.4727	221863	0.828634	-0.0878409	0.0878409
1	95950273	rs559445108:G:A	A	G	0.0008	0.0484	0.0511	0.3439	262817	0.850566	1	95950273	rs559445108:G:A	A	G	0.0007	-0.0669	0.0572	0.2419	221863	0.850566	1.50324	1.50324
1	95950295	rs12096659:A:G	A	G	0.8675	0.0012	0.0039	0.7628	262817	0.998847	1	95950295	rs12096659:A:G	A	G	0.8672	0.0051	0.0042	0.2231	221863	0.998847	-0.680451	0.680451
1	95950331	rs139223741:A:T	A	T	0.9998	0.1412	0.1146	0.218	262817	0.765514	1	95950331	rs139223741:A:T	A	T	0.9999	0.2967	0.1415	0.03601	221863	0.765514	-0.853991	0.853991
1	95950345	rs183289584:G:T	T	G	0.0015	0.0162	0.043	0.7055	262817	0.602038	1	95950345	rs183289584:G:T	T	G	0.0016	-0.0638	0.0468	0.1729	221863	0.602038	1.25875	1.25875
1	95950395	rs574985625:A:G	A	G	0.9986	-0.002	0.0473	0.9659	262817	0.553363	1	95950395	rs574985625:A:G	A	G	0.9987	0.0369	0.0524	0.4818	221863	0.553363	-0.551064	0.551064
1	95950586	rs521359:A:C	A	C	0.9981	0.0121	0.0315	0.7012	262817	0.876361	1	95950586	rs521359:A:C	A	C	0.9982	0.0076	0.0354	0.8306	221863	0.876361	0.0949652	0.0949652
1	95950750	rs147201200:G:A	A	G	0.0004	0.0372	0.0731	0.6109	262817	0.852952	1	95950750	rs147201200:G:A	A	G	0.0003	0.0647	0.0926	0.4847	221863	0.852952	-0.233098	0.233098
1	95950829	rs184019291:A:T	A	T	0.9998	0.0432	0.1152	0.7072	262817	0.837081	1	95950829	rs184019291:A:T	A	T	0.9999	0.1521	0.1293	0.2393	221863	0.837081	-0.628844	0.628844
1	95950884	rs6680802:G:A	A	G	0.5443	0.0021	0.0026	0.4133	262817	0.994226	1	95950884	rs6680802:G:A	A	G	0.5458	0.0088	0.0029	0.002175	221863	0.994226	-1.72021	1.72021
1	95951205	rs12072453:C:T	T	C	0.1327	-0.0011	0.0039	0.7692	262817	0.998341	1	95951205	rs12072453:C:T	T	C	0.133	-0.005	0.0042	0.2318	221863	0.998341	0.680451	0.680451
1	95951296	rs552798473:C:T	T	C	0.001	0.0867	0.0437	0.04712	262817	0.920397	1	95951296	rs552798473:C:T	T	C	0.0009	0.0101	0.0484	0.835	221863	0.920397	1.17468	1.17468
1	95951360	rs4606357:T:G	T	G	0.4486	-0.0007	0.0026	0.7985	262817	0.995373	1	95951360	rs4606357:T:G	T	G	0.4467	-0.0082	0.0029	0.003984	221863	0.995373	1.92561	1.92561
1	95951453	rs571670163:A:C	A	C	0.9998	0.0654	0.117	0.5764	262817	0.816496	1	95951453	rs571670163:A:C	A	C	0.9998	-0.0296	0.1131	0.7937	221863	0.816496	0.583794	0.583794
1	95951492	rs145401880:C:T	T	C	0.0002	0.0962	0.1356	0.4781	262817	0.519572	1	95951492	rs145401880:C:T	T	C	0.0002	-0.1622	0.1514	0.284	221863	0.519572	1.27136	1.27136
1	95951537	rs147275088:G:A	A	G	0.0002	-0.0342	0.0954	0.7204	262817	0.83076	1	95951537	rs147275088:G:A	A	G	0.0002	-0.0192	0.1093	0.8607	221863	0.83076	-0.103393	0.103393
1	95951634	rs148715606:G:A	A	G	0.0007	0.0453	0.052	0.3836	262817	0.864574	1	95951634	rs148715606:G:A	A	G	0.0007	-0.0412	0.0575	0.4741	221863	0.864574	1.11576	1.11576
1	95951765	rs142299339:G:T	T	G	0.0172	-0.0116	0.0102	0.2552	262817	0.966038	1	95951765	rs142299339:G:T	T	G	0.0172	-0.0055	0.0112	0.623	221863	0.966038	-0.402678	0.402678
1	95951868	rs180925116:A:G	A	G	0.9997	-0.0894	0.0894	0.3174	262817	0.741371	1	95951868	rs180925116:A:G	A	G	0.9997	-0.1141	0.1028	0.267	221863	0.741371	0.181303	0.181303
1	95952102	rs12072815:C:G	C	G	0.9979	-0.0365	0.0293	0.2125	262817	0.880711	1	95952102	rs12072815:C:G	C	G	0.9982	-0.0128	0.0346	0.7108	221863	0.880711	-0.522726	0.522726
1	95952396	rs11802051:C:G	C	G	0.9981	0.0099	0.0313	0.7516	262817	0.89555	1	95952396	rs11802051:C:G	C	G	0.9982	-0.0028	0.0352	0.9372	221863	0.89555	0.26962	0.26962
1	95952434	rs12093099:T:C	T	C	0.8675	0.0012	0.0039	0.7535	262817	0.998292	1	95952434	rs12093099:T:C	T	C	0.8672	0.0052	0.0042	0.2202	221863	0.998292	-0.697899	0.697899
1	95952544	rs141350438:T:C	T	C	0.9962	0.0032	0.023	0.8886	262817	0.85535	1	95952544	rs141350438:T:C	T	C	0.9962	0.022	0.0252	0.3827	221863	0.85535	-0.551028	0.551028
1	95952548	rs12066336:C:T	T	C	0.2109	-0.0058	0.0032	0.06831	262817	0.993339	1	95952548	rs12066336:C:T	T	C	0.2109	-0.0131	0.0035	0.0001857	221863	0.993339	1.53932	1.53932
1	95952549	rs191919580:G:A	A	G	0.0102	0.0021	0.0133	0.8771	262817	0.958847	1	95952549	rs191919580:G:A	A	G	0.0103	0.0338	0.0145	0.01964	221863	0.958847	-1.61111	1.61111
1	95952579	rs113707115:C:A	A	C	0.0008	0.017	0.0499	0.7326	262817	0.87931	1	95952579	rs113707115:C:A	A	C	0.0006	-0.0432	0.0592	0.4656	221863	0.87931	0.777525	0.777525
1	95952620	rs537415115:A:T	A	T	0.9996	-0.0488	0.0704	0.4879	262817	0.874243	1	95952620	rs537415115:A:T	A	T	0.9996	-0.0152	0.0737	0.8368	221863	0.874243	-0.329668	0.329668
1	95952651	rs10783010:A:G	A	G	0.1618	-0.0013	0.003	0.6687	391678	0.988043	1	95952651	rs10783010:A:G	A	G	0.1595	-0.0076	0.0033	0.02128	325992	0.988043	1.41261	1.41261
1	95952712	rs563022169:C:T	T	C	0.0002	0.0977	0.1014	0.335	262817	0.816021	1	95952712	rs563022169:C:T	T	C	0.0002	-0.002	0.1049	0.9845	221863	0.816021	0.683358	0.683358
1	95952967	rs187846553:T:C	T	C	0.9998	0.0042	0.0881	0.9618	262817	0.900944	1	95952967	rs187846553:T:C	T	C	0.9998	0.0524	0.0944	0.579	221863	0.900944	-0.373285	0.373285
1	95953039	rs184056486:G:A	A	G	0.0021	0.0046	0.0305	0.8801	262817	0.887561	1	95953039	rs184056486:G:A	A	G	0.0021	-0.0611	0.0334	0.06744	221863	0.887561	1.45256	1.45256
1	95953055	rs148822955:A:C	A	C	0.9998	0.1172	0.1068	0.2727	262817	0.740412	1	95953055	rs148822955:A:C	A	C	0.9998	0.1241	0.1285	0.3341	221863	0.740412	-0.0412955	0.0412955
1	95953128	rs112603673:G:T	T	G	0.0002	-0.0681	0.1047	0.5154	262817	0.843437	1	95953128	rs112603673:G:T	T	G	0.0002	-0.0763	0.1174	0.5156	221863	0.843437	0.052128	0.052128
1	95953254	rs544265440:T:C	T	C	0.9997	0.1522	0.0731	0.03728	262817	0.924232	1	95953254	rs544265440:T:C	T	C	0.9996	-0.034	0.0781	0.6629	221863	0.924232	1.74063	1.74063
1	95953308	rs545591586:T:C	T	C	0.9977	0.1143	0.0406	0.004819	262817	0.45028	1	95953308	rs545591586:T:C	T	C	0.9977	-0.0311	0.0446	0.486	221863	0.45028	2.4108	2.4108
1	95953309	rs565178739:G:A	A	G	0.0024	-0.0973	0.0397	0.01422	262817	0.457301	1	95953309	rs565178739:G:A	A	G	0.0023	0.0421	0.0439	0.3376	221863	0.457301	-2.35518	2.35518
1	95953310	rs193169152:T:C	T	C	0.9978	0.114	0.0411	0.005501	262817	0.454443	1	95953310	rs193169152:T:C	T	C	0.9978	-0.0385	0.0449	0.3912	221863	0.454443	2.50532	2.50532
1	95953388	rs111384664:G:A	A	G	0.1325	-0.0013	0.0039	0.7337	262817	0.998222	1	95953388	rs111384664:G:A	A	G	0.1328	-0.0051	0.0042	0.2225	221863	0.998222	0.663004	0.663004
1	95953418	rs138785796:C:A	A	C	0.0006	0.0113	0.0581	0.8451	262817	0.840296	1	95953418	rs138785796:C:A	A	C	0.0005	0.0056	0.068	0.9339	221863	0.840296	0.0637295	0.0637295
1	95953801	rs142833101:C:T	T	C	0.0002	0.0141	0.0861	0.8698	262817	0.918582	1	95953801	rs142833101:C:T	T	C	0.0002	-0.1032	0.0955	0.2799	221863	0.918582	0.912255	0.912255
1	95953844	rs562388073:A:T	A	T	0.9966	-0.0201	0.0306	0.5114	262817	0.540216	1	95953844	rs562388073:A:T	A	T	0.9964	-0.0369	0.0322	0.2525	221863	0.540216	0.378202	0.378202
1	95953929	rs147272477:A:G	A	G	0.9364	-0.0077	0.0054	0.1545	262817	0.986027	1	95953929	rs147272477:A:G	A	G	0.936	-0.0181	0.0059	0.002078	221863	0.986027	1.3003	1.3003
1	95954249	rs549189549:C:T	T	C	0.0002	0.0763	0.1117	0.4946	262817	0.692841	1	95954249	rs549189549:C:T	T	C	0.0002	0.0526	0.1207	0.6631	221863	0.692841	0.144113	0.144113
1	95954626	rs144661048:G:A	A	G	0.0108	0.0204	0.0146	0.1632	262817	0.750295	1	95954626	rs144661048:G:A	A	G	0.011	0.0434	0.0158	0.005918	221863	0.750295	-1.06913	1.06913
1	95954762	rs562043512:T:C	T	C	0.9999	0.1153	0.1274	0.3653	262817	0.815495	1	95954762	rs562043512:T:C	T	C	0.9998	0.0394	0.1181	0.7388	221863	0.815495	0.436912	0.436912
1	95954914	rs76827034:C:T	T	C	0.0298	0.0009	0.0079	0.9094	262817	0.961805	1	95954914	rs76827034:C:T	T	C	0.0301	-0.0016	0.0085	0.8479	221863	0.961805	0.215437	0.215437
1	95954928	rs555244175:G:A	A	G	0.0003	-0.0115	0.0756	0.8793	262817	0.88939	1	95954928	rs555244175:G:A	A	G	0.0004	-0.0416	0.0766	0.5873	221863	0.88939	0.279677	0.279677
1	95955006	rs1415567:G:A	A	G	0.8274	-0.0013	0.0035	0.6985	262817	0.988144	1	95955006	rs1415567:G:A	A	G	0.8294	0.0063	0.0038	0.09393	221863	0.988144	-1.47109	1.47109
1	95955025	rs191495436:T:C	T	C	0.9949	0.0097	0.0193	0.6164	262817	0.898909	1	95955025	rs191495436:T:C	T	C	0.9952	-0.0094	0.0218	0.667	221863	0.898909	0.656001	0.656001
1	95955241	rs115831820:C:T	T	C	0.0271	0.0177	0.0082	0.03032	262817	0.970162	1	95955241	rs115831820:C:T	T	C	0.0274	0.0238	0.0089	0.007302	221863	0.970162	-0.504063	0.504063
1	95955269	rs669013:G:C	C	G	0.912	0.0035	0.004	0.3825	394811	0.985154	1	95955269	rs669013:G:C	C	G	0.9132	0.0035	0.0044	0.4167	326367	0.985154	0	0
1	95955395	rs146637763:A:G	A	G	0.9998	-0.004	0.088	0.9638	262817	0.865937	1	95955395	rs146637763:A:G	A	G	0.9998	0.0084	0.1008	0.9337	221863	0.865937	-0.0926699	0.0926699
1	95955401	rs535341704:T:G	T	G	0.9969	-0.0196	0.0243	0.4203	262817	0.94106	1	95955401	rs535341704:T:G	T	G	0.997	0.0061	0.027	0.8208	221863	0.94106	-0.707506	0.707506
1	95955404	rs77873491:A:C	A	C	0.9997	-0.0086	0.0749	0.9086	262817	0.890278	1	95955404	rs77873491:A:C	A	C	0.9996	0.0136	0.0758	0.858	221863	0.890278	-0.208328	0.208328
1	95955965	rs576626663:A:T	A	T	0.9999	0.0036	0.1378	0.9793	262817	0.852559	1	95955965	rs576626663:A:T	A	T	0.9999	-0.2541	0.1454	0.08051	221863	0.852559	1.28641	1.28641
1	95956091	rs76314098:A:G	A	G	0.9994	-0.0872	0.0543	0.1084	262817	0.912034	1	95956091	rs76314098:A:G	A	G	0.9995	-0.0697	0.0661	0.2919	221863	0.912034	-0.204574	0.204574
1	95956137	rs61774468:G:A	A	G	0.0665	0.0077	0.0053	0.1477	262817	0.972404	1	95956137	rs61774468:G:A	A	G	0.068	0.0138	0.0058	0.01629	221863	0.972404	-0.776393	0.776393
1	95956177	rs115894880:A:G	A	G	0.9777	0.0046	0.0091	0.618	262817	0.933513	1	95956177	rs115894880:A:G	A	G	0.9779	-0.0087	0.0101	0.3865	221863	0.933513	0.978311	0.978311
1	95956271	rs11165430:T:G	T	G	0.4575	-0.0019	0.0026	0.4694	262817	0.996336	1	95956271	rs11165430:T:G	T	G	0.4556	-0.0087	0.0028	0.002184	221863	0.996336	1.77964	1.77964
1	95956287	rs577664797:C:T	T	C	0.0008	0.039	0.0509	0.4434	262817	0.814879	1	95956287	rs577664797:C:T	T	C	0.0009	0.0159	0.0521	0.7608	221863	0.814879	0.317147	0.317147
1	95956317	rs79323061:G:A	A	G	0.227	0.0028	0.0031	0.3661	262817	0.981186	1	95956317	rs79323061:G:A	A	G	0.2282	0.0042	0.0034	0.2235	221863	0.981186	-0.304276	0.304276
1	95956363	rs684448:T:G	T	G	0.1633	-0.0017	0.003	0.5738	394820	0.987914	1	95956363	rs684448:T:G	T	G	0.1616	-0.0073	0.0033	0.02738	326397	0.987914	1.25566	1.25566
1	95956369	rs554509697:G:A	A	G	0.0013	-0.0536	0.0501	0.285	262817	0.539681	1	95956369	rs554509697:G:A	A	G	0.0012	0.0223	0.0555	0.6882	221863	0.539681	-1.01514	1.01514
1	95956551	rs574084613:A:G	A	G	0.9996	-0.0588	0.072	0.4141	262817	0.742504	1	95956551	rs574084613:A:G	A	G	0.9995	-0.1332	0.0714	0.06213	221863	0.742504	0.733728	0.733728
1	95956633	rs72725760:T:G	T	G	0.8505	0.0047	0.0037	0.202	262817	0.988533	1	95956633	rs72725760:T:G	T	G	0.8502	0.0047	0.004	0.2409	221863	0.988533	0	0
1	95956692	rs543085869:T:C	T	C	0.9997	0.0182	0.075	0.8081	262817	0.899796	1	95956692	rs543085869:T:C	T	C	0.9996	-0.0822	0.0734	0.2629	221863	0.899796	0.95673	0.95673
1	95956829	rs115404290:G:A	A	G	0.0006	0.0872	0.0547	0.1106	262817	0.917434	1	95956829	rs115404290:G:A	A	G	0.0005	0.0667	0.0656	0.3088	221863	0.917434	0.240009	0.240009
1	95956956	rs137858086:C:T	T	C	0.0001	-0.0611	0.1552	0.694	262817	0.551702	1	95956956	rs137858086:C:T	T	C	0.0001	-0.14	0.2167	0.518	221863	0.551702	0.296011	0.296011
1	95956957	rs79809554:G:A	A	G	0.0003	0.0105	0.0806	0.8967	262817	0.868355	1	95956957	rs79809554:G:A	A	G	0.0002	0.0558	0.102	0.5846	221863	0.868355	-0.348458	0.348458
1	95957161	rs141969932:C:T	T	C	0.0004	0.0457	0.0648	0.4801	262817	0.880897	1	95957161	rs141969932:C:T	T	C	0.0004	-0.0133	0.0777	0.8637	221863	0.880897	0.583149	0.583149
1	95957489	rs142795315:C:T	T	C	0.0049	0.0129	0.0192	0.5024	262817	0.950104	1	95957489	rs142795315:C:T	T	C	0.005	-0.0129	0.0208	0.5358	221863	0.950104	0.911439	0.911439
1	95957509	rs564643707:G:A	A	G	0.0006	0.039	0.0545	0.4745	262817	0.916091	1	95957509	rs564643707:G:A	A	G	0.0006	0.0336	0.0596	0.5736	221863	0.916091	0.0668636	0.0668636
1	95957524	rs552941775:G:C	C	G	0.0003	0.0113	0.0775	0.884	262817	0.8445	1	95957524	rs552941775:G:C	C	G	0.0004	-0.059	0.0719	0.4118	221863	0.8445	0.66499	0.66499
1	95957623	rs190675537:C:G	C	G	0.9997	0.0405	0.0774	0.6009	262817	0.961323	1	95957623	rs190675537:C:G	C	G	0.9997	-0.066	0.0853	0.4389	221863	0.961323	0.924625	0.924625
1	95957667	rs12058212:A:G	A	G	0.9978	-0.039	0.0285	0.1715	262817	0.882105	1	95957667	rs12058212:A:G	A	G	0.9981	-0.0061	0.0339	0.8563	221863	0.882105	-0.742859	0.742859
1	95957689	rs72725761:T:A	A	T	0.0671	0.0059	0.0053	0.2689	262817	0.971888	1	95957689	rs72725761:T:A	A	T	0.0686	0.014	0.0057	0.01479	221863	0.971888	-1.04069	1.04069
1	95957736	rs17113612:C:A	A	C	0.0002	-0.071	0.1073	0.5081	262817	0.848132	1	95957736	rs17113612:C:A	A	C	0.0002	-0.0862	0.1213	0.4774	221863	0.848132	0.0938576	0.0938576
1	95957927	rs7556090:T:G	T	G	0.8673	0.0014	0.0039	0.7174	262817	0.997229	1	95957927	rs7556090:T:G	T	G	0.867	0.0054	0.0042	0.2031	221863	0.997229	-0.697899	0.697899
1	95957998	rs17113619:G:A	A	G	0.001	-0.0156	0.0427	0.7152	262817	0.895882	1	95957998	rs17113619:G:A	A	G	0.0009	-0.0888	0.0498	0.07444	221863	0.895882	1.11586	1.11586
1	95958015	rs74703615:A:G	A	G	0.9601	-0.0098	0.0068	0.1457	262817	0.975698	1	95958015	rs74703615:A:G	A	G	0.9605	-0.0029	0.0074	0.6924	221863	0.975698	-0.686576	0.686576
1	95958467	rs7551456:C:A	A	C	0.0022	0.0394	0.0285	0.1672	262817	0.882872	1	95958467	rs7551456:C:A	A	C	0.0019	0.0058	0.0339	0.8635	221863	0.882872	0.758664	0.758664
1	95958550	rs148038764:A:T	A	T	0.9998	0.1452	0.1163	0.2122	262817	0.734717	1	95958550	rs148038764:A:T	A	T	0.9999	0.3597	0.1484	0.01537	221863	0.734717	-1.13767	1.13767
1	95958596	rs17399836:T:C	T	C	0.9778	0.0012	0.0091	0.8921	262817	0.939841	1	95958596	rs17399836:T:C	T	C	0.9783	0.0088	0.0101	0.3864	221863	0.939841	-0.559035	0.559035
1	95958734	rs74459518:C:A	A	C	0.0774	-0.0115	0.0049	0.01879	262817	0.987274	1	95958734	rs74459518:C:A	A	C	0.0772	-0.0224	0.0054	3.211e-05	221863	0.987274	1.49483	1.49483
1	95958811	rs114948669:C:G	C	G	0.9999	0.0248	0.1272	0.8457	262817	0.759059	1	95958811	rs114948669:C:G	C	G	0.9999	0.3198	0.1622	0.04862	221863	0.759059	-1.43115	1.43115
1	95958902	rs150851505:G:A	A	G	0.0002	-0.1475	0.1166	0.2059	262817	0.742991	1	95958902	rs150851505:G:A	A	G	0.0001	-0.3413	0.1503	0.0232	221863	0.742991	1.01879	1.01879
1	95958980	rs72725763:A:G	A	G	0.8506	0.0044	0.0037	0.232	262817	0.988226	1	95958980	rs72725763:A:G	A	G	0.8503	0.0048	0.004	0.2369	221863	0.988226	-0.0734099	0.0734099
1	95959003	rs533851915:G:C	C	G	0.0019	-0.03	0.0314	0.3402	262817	0.920945	1	95959003	rs533851915:G:C	C	G	0.0018	-0.0001	0.035	0.9972	221863	0.920945	-0.635888	0.635888
1	95959089	rs113499042:T:G	T	G	0.9992	-0.0155	0.0499	0.7564	262817	0.884984	1	95959089	rs113499042:T:G	T	G	0.9994	0.0369	0.0591	0.532	221863	0.884984	-0.677452	0.677452
1	95959369	rs573441997:T:C	T	C	0.9988	-0.031	0.0544	0.5689	262817	0.488385	1	95959369	rs573441997:T:C	T	C	0.9988	-0.0279	0.0581	0.6311	221863	0.488385	-0.0389484	0.0389484
1	95959371	rs12034612:C:T	T	C	0.0002	-0.1753	0.1059	0.09781	262817	0.905359	1	95959371	rs12034612:C:T	T	C	0.0001	-0.264	0.143	0.06477	221863	0.905359	0.498473	0.498473
1	95959495	rs142804048:A:G	A	G	0.9994	-0.0887	0.0529	0.09355	262817	0.947672	1	95959495	rs142804048:A:G	A	G	0.9995	-0.0554	0.0645	0.3909	221863	0.947672	-0.399192	0.399192
1	95959545	rs571781867:T:C	T	C	0.9972	0.003	0.036	0.9343	262817	0.473792	1	95959545	rs571781867:T:C	T	C	0.997	-0.0441	0.0378	0.2429	221863	0.473792	0.902299	0.902299
1	95959616	rs74475281:T:C	T	C	0.999	0.0158	0.0427	0.7122	262817	0.896142	1	95959616	rs74475281:T:C	T	C	0.9991	0.0891	0.0498	0.07356	221863	0.896142	-1.11738	1.11738
1	95959983	rs115578817:C:A	A	C	0.0003	0.0246	0.0812	0.7619	262817	0.885907	1	95959983	rs115578817:C:A	A	C	0.0002	0.0524	0.1038	0.6137	221863	0.885907	-0.210946	0.210946
1	95960153	rs7514792:A:G	A	G	0.9143	0.0131	0.0047	0.005037	262817	0.987887	1	95960153	rs7514792:A:G	A	G	0.9145	0.0216	0.0051	2.719e-05	221863	0.987887	-1.22559	1.22559
1	95960214	rs2039667:T:C	T	C	0.3937	-0.0043	0.0027	0.1071	262817	0.988272	1	95960214	rs2039667:T:C	T	C	0.3919	-0.0133	0.0029	5.581e-06	221863	0.988272	2.2714	2.2714
1	95960360	rs544627871:T:C	T	C	0.9919	-0.0091	0.0188	0.629	262817	0.600311	1	95960360	rs544627871:T:C	T	C	0.9918	-0.0259	0.0205	0.2063	221863	0.600311	0.603984	0.603984
1	95960636	rs76150967:T:C	T	C	0.9998	-0.0238	0.1101	0.8286	262817	0.733656	1	95960636	rs76150967:T:C	T	C	0.9999	0.1834	0.1522	0.2283	221863	0.733656	-1.10302	1.10302
1	95960799	rs10874923:T:C	T	C	0.8632	0.003	0.0034	0.3742	394848	0.997146	1	95960799	rs10874923:T:C	T	C	0.863	0.0022	0.0037	0.5555	326408	0.997146	0.159206	0.159206
1	95960855	rs79419270:C:T	T	C	0.0111	-0.0028	0.0128	0.8249	262817	0.953587	1	95960855	rs79419270:C:T	T	C	0.0109	-0.0147	0.0141	0.2968	221863	0.953587	0.624889	0.624889
1	95960972	rs143782339:C:T	T	C	0.0002	-0.1497	0.1016	0.1405	262817	0.868402	1	95960972	rs143782339:C:T	T	C	0.0002	0.0059	0.1142	0.9589	221863	0.868402	-1.01797	1.01797
1	95961157	rs6696989:G:A	A	G	0.0021	0.0353	0.0293	0.2283	262817	0.881287	1	95961157	rs6696989:G:A	A	G	0.0018	0.0132	0.0346	0.7029	221863	0.881287	0.487436	0.487436
1	95961209	rs4300273:T:G	T	G	0.8673	0.0014	0.0039	0.711	262817	0.996812	1	95961209	rs4300273:T:G	T	G	0.8671	0.0054	0.0042	0.2016	221863	0.996812	-0.697899	0.697899
1	95961283	rs115065076:A:G	A	G	0.9943	-0.017	0.0183	0.3542	262817	0.898585	1	95961283	rs115065076:A:G	A	G	0.9942	0.0238	0.0198	0.2292	221863	0.898585	-1.51326	1.51326
1	95961922	rs181769484:A:G	A	G	0.9995	0.0739	0.0612	0.2273	262817	0.90307	1	95961922	rs181769484:A:G	A	G	0.9996	-0.0136	0.0745	0.855	221863	0.90307	0.907543	0.907543
1	95962026	rs79419317:C:T	T	C	0.0769	-0.011	0.0049	0.0257	262817	0.9898	1	95962026	rs79419317:C:T	T	C	0.0767	-0.0222	0.0054	3.994e-05	221863	0.9898	1.53598	1.53598
1	95962082	rs201679948:G:A	A	G	0.0001	0.0389	0.1284	0.7619	262817	0.81608	1	95962082	rs201679948:G:A	A	G	0.0001	0.0895	0.1572	0.5688	221863	0.81608	-0.249293	0.249293
1	95962093	rs559809919:A:G	A	G	0.9998	-0.0642	0.1101	0.5596	262817	0.898215	1	95962093	rs559809919:A:G	A	G	0.9998	-0.0019	0.1055	0.9856	221863	0.898215	-0.40856	0.40856
1	95962418	rs17113626:C:T	T	C	0.0002	-0.0723	0.1128	0.5218	262817	0.842845	1	95962418	rs17113626:C:T	T	C	0.0001	-0.139	0.1271	0.274	221863	0.842845	0.392501	0.392501
1	95962418	rs17113626:C:A	A	C	0.0008	-0.0169	0.0506	0.7381	262817	0.851905	1	95962418	rs17113626:C:A	A	C	0.0008	0.0033	0.0536	0.951	221863	0.851905	-0.274043	0.274043
1	95962757	rs147846926:A:G	A	G	0.9998	0.1228	0.1155	0.2879	262817	0.746946	1	95962757	rs147846926:A:G	A	G	0.9999	0.3368	0.1484	0.02319	221863	0.746946	-1.138	1.138
1	95962792	rs141405496:C:T	T	C	0.0003	0.0164	0.0826	0.8427	262817	0.902355	1	95962792	rs141405496:C:T	T	C	0.0003	-0.1051	0.0923	0.2548	221863	0.902355	0.980922	0.980922
1	95963001	rs149512072:C:T	T	C	0.0005	0.0724	0.0628	0.2495	262817	0.912792	1	95963001	rs149512072:C:T	T	C	0.0004	0.1163	0.0751	0.1213	221863	0.912792	-0.44843	0.44843
1	95963173	rs11165431:A:G	A	G	0.3832	-0.0033	0.0027	0.2198	262817	0.995825	1	95963173	rs11165431:A:G	A	G	0.3812	-0.0134	0.0029	4.776e-06	221863	0.995825	2.54901	2.54901
1	95963325	rs546322382:G:A	A	G	0.0002	-0.1683	0.1175	0.1521	262817	0.662291	1	95963325	rs546322382:G:A	A	G	0.0002	-0.0591	0.1403	0.6736	221863	0.662291	-0.596709	0.596709
1	95963372	rs575921808:G:A	A	G	0.0007	-0.0017	0.0512	0.9743	262817	0.887111	1	95963372	rs575921808:G:A	A	G	0.0007	0.0391	0.0577	0.4978	221863	0.887111	-0.528902	0.528902
1	95963493	rs77052550:G:A	A	G	0.0002	-0.0751	0.1131	0.507	262817	0.848652	1	95963493	rs77052550:G:A	A	G	0.0001	-0.1118	0.1302	0.3903	221863	0.848652	0.212799	0.212799
1	95963589	rs538127311:A:G	A	G	0.9998	-0.0565	0.1273	0.6574	262817	0.562947	1	95963589	rs538127311:A:G	A	G	0.9998	-0.0103	0.1391	0.941	221863	0.562947	-0.245018	0.245018
1	95963763	rs72725766:G:A	A	G	0.0022	0.0285	0.0287	0.3207	262817	0.93839	1	95963763	rs72725766:G:A	A	G	0.0021	0.0718	0.0324	0.02646	221863	0.93839	-1.00038	1.00038
1	95963819	rs530438012:G:A	A	G	0.0003	0.0184	0.082	0.8227	262817	0.823465	1	95963819	rs530438012:G:A	A	G	0.0004	-0.0889	0.0786	0.2581	221863	0.823465	0.944652	0.944652
1	95963843	rs567701009:T:A	A	T	0.0001	0.0377	0.1284	0.7694	262817	0.816402	1	95963843	rs567701009:T:A	A	T	0.0001	0.091	0.157	0.562	221863	0.816402	-0.262796	0.262796
1	95963871	rs540330876:C:T	T	C	0.0019	-0.0162	0.0354	0.6483	262817	0.718901	1	95963871	rs540330876:C:T	T	C	0.002	-0.0104	0.0374	0.7807	221863	0.718901	-0.112628	0.112628
1	95963939	rs560258165:A:G	A	G	0.9996	-0.0668	0.0734	0.3626	262817	0.885408	1	95963939	rs560258165:A:G	A	G	0.9997	-0.092	0.0824	0.2639	221863	0.885408	0.228362	0.228362
1	95964292	rs77858485:G:A	A	G	0.0002	-0.1564	0.1129	0.1661	262817	0.602265	1	95964292	rs77858485:G:A	A	G	0.0002	-0.2882	0.1448	0.04651	221863	0.602265	0.717817	0.717817
1	95964323	rs17399850:G:C	C	G	0.0625	0.0088	0.0054	0.1037	262817	0.989351	1	95964323	rs17399850:G:C	C	G	0.063	0.0188	0.0059	0.001492	221863	0.989351	-1.25029	1.25029
1	95964358	rs59986613:C:T	T	C	0.0769	-0.0108	0.0049	0.02801	262817	0.990175	1	95964358	rs59986613:C:T	T	C	0.0767	-0.0222	0.0054	3.972e-05	221863	0.990175	1.56341	1.56341
1	95964511	rs61551563:C:T	T	C	0.0003	0.0065	0.0844	0.9382	262817	0.853306	1	95964511	rs61551563:C:T	T	C	0.0003	0.0323	0.0969	0.7391	221863	0.853306	-0.200774	0.200774
1	95964528	rs114216738:C:T	T	C	0.016	-0.0065	0.0107	0.5446	262817	0.955604	1	95964528	rs114216738:C:T	T	C	0.0159	-0.0101	0.0117	0.386	221863	0.955604	0.227058	0.227058
1	95964573	rs141560229:T:C	T	C	0.9952	0.0004	0.0197	0.9824	262817	0.913347	1	95964573	rs141560229:T:C	T	C	0.995	0.0188	0.0213	0.3775	221863	0.913347	-0.634189	0.634189
1	95964634	rs116129625:T:C	T	C	0.999	0.0117	0.0423	0.7818	262817	0.895858	1	95964634	rs116129625:T:C	T	C	0.9991	0.0843	0.0494	0.08831	221863	0.895858	-1.11631	1.11631
1	95964711	rs150907721:T:C	T	C	0.9999	-0.082	0.1391	0.5557	262817	0.666251	1	95964711	rs150907721:T:C	T	C	0.9999	-0.1091	0.1688	0.5181	221863	0.666251	0.123898	0.123898
1	95964729	rs555887953:C:T	T	C	0.0002	-0.4082	0.1294	0.001607	262817	0.656123	1	95964729	rs555887953:C:T	T	C	0.0002	-0.0961	0.1267	0.4483	221863	0.656123	-1.72336	1.72336
1	95964800	rs17113630:A:G	A	G	0.9933	-0.0019	0.0166	0.9071	262817	0.930936	1	95964800	rs17113630:A:G	A	G	0.9934	-0.0124	0.0183	0.4977	221863	0.930936	0.424976	0.424976
1	95965172	rs17113633:T:C	T	C	0.9998	0.2669	0.1076	0.01311	262817	0.74582	1	95965172	rs17113633:T:C	T	C	0.9998	0.0916	0.1094	0.4022	221863	0.74582	1.14241	1.14241
1	95965252	rs12062030:A:C	A	C	0.7037	0.0026	0.0025	0.3131	394856	0.991266	1	95965252	rs12062030:A:C	A	C	0.7032	0.0053	0.0028	0.0579	326410	0.991266	-0.719297	0.719297
1	95965261	rs140439224:A:C	A	C	0.999	0.0118	0.0429	0.7837	262817	0.876677	1	95965261	rs140439224:A:C	A	C	0.9991	0.0057	0.05	0.9088	221863	0.876677	0.0925901	0.0925901
1	95965666	rs147764507:C:T	T	C	0.0002	0.0219	0.0995	0.8261	262817	0.752831	1	95965666	rs147764507:C:T	T	C	0.0002	-0.0426	0.113	0.7059	221863	0.752831	0.428392	0.428392
1	95965732	rs76893387:A:G	A	G	0.9998	0.0724	0.1072	0.4993	262817	0.848166	1	95965732	rs76893387:A:G	A	G	0.9998	0.0782	0.1226	0.5236	221863	0.848166	-0.0356139	0.0356139
1	95965927	rs569316440:A:G	A	G	0.9995	-0.157	0.0595	0.008296	262817	0.879594	1	95965927	rs569316440:A:G	A	G	0.9994	-0.0739	0.0643	0.2502	221863	0.879594	-0.94857	0.94857
1	95966161	rs10874924:T:C	T	C	0.4515	-0.0025	0.0023	0.2843	394680	1	1	95966161	rs10874924:T:C	T	C	0.4504	-0.008	0.0025	0.001323	326235	1	1.61905	1.61905
1	95966218	rs551900702:C:T	T	C	0.001	-0.0076	0.0545	0.8886	262817	0.579088	1	95966218	rs551900702:C:T	T	C	0.001	-0.0387	0.0611	0.5266	221863	0.579088	0.379849	0.379849
1	95966254	rs77013711:C:T	T	C	0.0343	0.0101	0.0073	0.164	262817	0.96632	1	95966254	rs77013711:C:T	T	C	0.0342	-0.0001	0.008	0.9883	221863	0.96632	0.941824	0.941824
1	95966311	rs80183231:C:T	T	C	0.0271	0.019	0.0082	0.02043	262817	0.968691	1	95966311	rs80183231:C:T	T	C	0.0274	0.0227	0.0089	0.01054	221863	0.968691	-0.305743	0.305743
1	95966387	rs72725768:T:G	T	G	0.9381	-0.0094	0.0054	0.08577	262817	0.989066	1	95966387	rs72725768:T:G	T	G	0.9376	-0.0189	0.0059	0.001469	221863	0.989066	1.18778	1.18778
1	95966453	rs185449885:C:T	T	C	0.0003	-0.0247	0.1218	0.8394	262817	0.408651	1	95966453	rs185449885:C:T	T	C	0.0003	0.108	0.1226	0.3782	221863	0.408651	-0.767861	0.767861
1	95966505	rs76239602:A:C	A	C	0.9998	0.1445	0.1162	0.2139	262817	0.74896	1	95966505	rs76239602:A:C	A	C	0.9999	0.3493	0.1497	0.01964	221863	0.74896	-1.0807	1.0807
1	95966526	rs59609671:C:A	A	C	0.0768	-0.0107	0.0049	0.02978	262817	0.990776	1	95966526	rs59609671:C:A	A	C	0.0766	-0.0222	0.0054	3.889e-05	221863	0.990776	1.57712	1.57712
1	95966658	rs142828547:G:A	A	G	0.0128	0.013	0.0121	0.2817	262817	0.916492	1	95966658	rs142828547:G:A	A	G	0.0127	0.0057	0.0133	0.6679	221863	0.916492	0.405994	0.405994
1	95966750	rs145065743:C:T	T	C	0.0092	-0.0227	0.0141	0.1081	262817	0.930823	1	95966750	rs145065743:C:T	T	C	0.0093	0.0048	0.0155	0.7567	221863	0.930823	-1.31241	1.31241
1	95966758	rs4950060:A:G	A	G	0.1726	0.001	0.0034	0.7806	262817	0.989906	1	95966758	rs4950060:A:G	A	G	0.1704	-0.0069	0.0038	0.06948	221863	0.989906	1.54932	1.54932
1	95966781	rs189999066:T:G	T	G	0.9997	0.0229	0.1322	0.8627	262817	0.35358	1	95966781	rs189999066:T:G	T	G	0.9998	0.0153	0.1609	0.9243	221863	0.35358	0.0364956	0.0364956
1	95966828	rs12064904:T:C	T	C	0.8676	0.0013	0.0039	0.729	262817	0.992342	1	95966828	rs12064904:T:C	T	C	0.8673	0.005	0.0042	0.2381	221863	0.992342	-0.645556	0.645556
1	95966829	rs12068565:G:A	A	G	0.1321	-0.0013	0.0039	0.7419	262817	0.993113	1	95966829	rs12068565:G:A	A	G	0.1324	-0.005	0.0042	0.236	221863	0.993113	0.645556	0.645556
1	95966867	rs78626246:C:G	C	G	0.9998	0.077	0.1127	0.4943	262817	0.830977	1	95966867	rs78626246:C:G	C	G	0.9998	0.0994	0.128	0.4377	221863	0.830977	-0.131344	0.131344
1	95967058	rs527575384:G:A	A	G	0.0006	-0.1076	0.0576	0.06189	262817	0.894537	1	95967058	rs527575384:G:A	A	G	0.0006	0.0195	0.062	0.7528	221863	0.894537	-1.50188	1.50188
1	95967070	rs117783663:T:C	T	C	0.9998	0.1425	0.1162	0.2202	262817	0.744707	1	95967070	rs117783663:T:C	T	C	0.9999	0.3534	0.1497	0.01819	221863	0.744707	-1.11289	1.11289
1	95967123	rs74105980:A:T	A	T	0.9979	-0.0356	0.0292	0.2237	262817	0.882077	1	95967123	rs74105980:A:T	A	T	0.9982	-0.015	0.0347	0.6645	221863	0.882077	-0.454233	0.454233
1	95967476	rs186186777:A:T	A	T	0.9999	-0.2419	0.1575	0.1246	262817	0.501613	1	95967476	rs186186777:A:T	A	T	0.9999	0.2519	0.1731	0.1457	221863	0.501613	-2.10999	2.10999
1	95967614	rs1577864:G:A	A	G	0.2109	-0.0057	0.0032	0.0756	262817	0.993268	1	95967614	rs1577864:G:A	A	G	0.2109	-0.0134	0.0035	0.0001417	221863	0.993268	1.62366	1.62366
1	95967757	rs1577863:G:A	A	G	0.2143	-0.0048	0.0028	0.08414	394909	0.993254	1	95967757	rs1577863:G:A	A	G	0.2145	-0.0105	0.003	0.0005636	326475	0.993254	1.38901	1.38901
1	95967823	rs148174517:C:A	A	C	0.0002	-0.1425	0.1161	0.2198	262817	0.744863	1	95967823	rs148174517:C:A	A	C	0.0001	-0.3542	0.1496	0.01793	221863	0.744863	1.11794	1.11794
1	95967964	rs530059366:G:T	T	G	0.0037	0.0226	0.0283	0.4248	262817	0.578063	1	95967964	rs530059366:G:T	T	G	0.0039	0.054	0.0301	0.07273	221863	0.578063	-0.760021	0.760021
1	95968023	rs147290592:G:A	A	G	0.0023	-0.0279	0.0307	0.3631	262817	0.782693	1	95968023	rs147290592:G:A	A	G	0.0021	0.0345	0.0352	0.3273	221863	0.782693	-1.33599	1.33599
1	95968027	rs140944825:G:C	C	G	0.0002	-0.1017	0.1187	0.3918	262817	0.727121	1	95968027	rs140944825:G:C	C	G	0.0001	-0.3132	0.1511	0.03817	221863	0.727121	1.10071	1.10071
1	95968278	rs12071210:G:A	A	G	0.2109	-0.0058	0.0032	0.07312	262817	0.991302	1	95968278	rs12071210:G:A	A	G	0.2109	-0.0134	0.0035	0.0001359	221863	0.991302	1.60258	1.60258
1	95968478	rs17327981:C:T	T	C	0.0615	0.0102	0.0055	0.06127	262817	0.986187	1	95968478	rs17327981:C:T	T	C	0.0621	0.0196	0.006	0.0009972	221863	0.986187	-1.15487	1.15487
1	95968479	rs12071306:G:A	A	G	0.1328	-0.0015	0.0039	0.6937	262817	0.993015	1	95968479	rs12071306:G:A	A	G	0.1331	-0.0049	0.0042	0.243	221863	0.993015	0.593214	0.593214
1	95968496	rs186790954:A:G	A	G	0.9955	0.0029	0.0218	0.8933	262817	0.797587	1	95968496	rs186790954:A:G	A	G	0.9955	-0.0336	0.0239	0.1607	221863	0.797587	1.12832	1.12832
1	95968557	rs79779719:C:T	T	C	0.211	-0.0057	0.0032	0.07787	262817	0.990649	1	95968557	rs79779719:C:T	T	C	0.2111	-0.0135	0.0035	0.0001298	221863	0.990649	1.64475	1.64475
1	95969035	rs4949966:T:C	T	C	0.863	0.0034	0.0034	0.3157	394841	0.990321	1	95969035	rs4949966:T:C	T	C	0.8627	0.002	0.0037	0.5817	326405	0.990321	0.27861	0.27861
1	95969078	rs568650432:G:A	A	G	0.0001	-0.3147	0.174	0.07058	262817	0.453851	1	95969078	rs568650432:G:A	A	G	0.0001	0.0121	0.1759	0.9454	221863	0.453851	-1.32083	1.32083
1	95969114	rs71654444:C:A	A	C	0.0669	-0.002	0.0053	0.7053	262817	0.982506	1	95969114	rs71654444:C:A	A	C	0.0665	-0.0151	0.0058	0.008925	221863	0.982506	1.66734	1.66734
1	95969474	rs1609628:T:C	T	C	0.0021	-0.0151	0.0292	0.6062	262817	0.886885	1	95969474	rs1609628:T:C	T	C	0.0021	0.0106	0.033	0.7475	221863	0.886885	-0.583242	0.583242
1	95969622	rs140342229:C:T	T	C	0.0022	-0.0033	0.0295	0.9114	262817	0.880015	1	95969622	rs140342229:C:T	T	C	0.0022	-0.0618	0.0322	0.05525	221863	0.880015	1.33958	1.33958
1	95969623	rs11165432:G:A	A	G	0.0004	0.0062	0.0675	0.9268	262817	0.834254	1	95969623	rs11165432:G:A	A	G	0.0005	0.006	0.0719	0.9335	221863	0.834254	0.00202799	0.00202799
1	95969683	rs41381850:C:T	T	C	0.0647	0.0101	0.0054	0.0594	262817	0.980439	1	95969683	rs41381850:C:T	T	C	0.0655	0.0183	0.0058	0.001691	221863	0.980439	-1.03475	1.03475
1	95969869	rs138913835:C:T	T	C	0.0001	0.112	0.1476	0.4481	262817	0.624395	1	95969869	rs138913835:C:T	T	C	0.0001	0.1637	0.1672	0.3274	221863	0.624395	-0.231809	0.231809
1	95969873	rs529612404:G:A	A	G	0.0003	-0.0379	0.1038	0.7146	262817	0.57644	1	95969873	rs529612404:G:A	A	G	0.0003	0.1622	0.1068	0.1287	221863	0.57644	-1.34357	1.34357
1	95969973	rs113819574:A:G	A	G	0.9935	-0.0111	0.0169	0.5104	262817	0.929843	1	95969973	rs113819574:A:G	A	G	0.9937	0.0107	0.0188	0.5689	221863	0.929843	-0.862361	0.862361
1	95970128	rs532217033:A:G	A	G	0.9997	-0.0386	0.0858	0.6528	262817	0.76506	1	95970128	rs532217033:A:G	A	G	0.9997	-0.0482	0.0921	0.6004	221863	0.76506	0.0762673	0.0762673
1	95970514	rs183896981:G:C	C	G	0.0006	-0.0372	0.0628	0.5538	262817	0.670908	1	95970514	rs183896981:G:C	C	G	0.0006	-0.0244	0.0753	0.7463	221863	0.670908	-0.130545	0.130545
1	95970619	rs77595604:C:T	T	C	0.0017	0.0149	0.0327	0.6483	262817	0.902474	1	95970619	rs77595604:C:T	T	C	0.0016	-0.0714	0.0367	0.05145	221863	0.902474	1.75568	1.75568
1	95970669	rs187143041:T:C	T	C	0.9979	0.0339	0.0308	0.2706	262817	0.869368	1	95970669	rs187143041:T:C	T	C	0.9979	0.0147	0.0331	0.6567	221863	0.869368	0.424653	0.424653
1	95970826	rs535821247:C:T	T	C	0.0002	0.1484	0.1074	0.1671	262817	0.6552	1	95970826	rs535821247:C:T	T	C	0.0002	-0.1229	0.1295	0.3425	221863	0.6552	1.61257	1.61257
1	95971043	rs183775468:T:A	A	T	0.0015	-0.0177	0.0439	0.6866	262817	0.588414	1	95971043	rs183775468:T:A	A	T	0.0015	-0.0384	0.0481	0.4244	221863	0.588414	0.317867	0.317867
1	95971186	rs75153437:C:T	T	C	0.0017	0.0145	0.033	0.6614	262817	0.909784	1	95971186	rs75153437:C:T	T	C	0.0016	-0.0755	0.0372	0.04226	221863	0.909784	1.80986	1.80986
1	95971189	rs138158712:C:T	T	C	0.0001	-0.1014	0.1209	0.4014	262817	0.77134	1	95971189	rs138158712:C:T	T	C	0.0001	-0.336	0.1553	0.03054	221863	0.77134	1.192	1.192
1	95971615	rs147327336:T:C	T	C	0.9992	0.012	0.048	0.802	262817	0.904236	1	95971615	rs147327336:T:C	T	C	0.9993	0.1222	0.0557	0.02819	221863	0.904236	-1.49873	1.49873
1	95971692	rs190137964:G:A	A	G	0.0005	-0.1124	0.0707	0.1121	262817	0.651775	1	95971692	rs190137964:G:A	A	G	0.0005	0.0516	0.0773	0.5048	221863	0.651775	-1.56555	1.56555
1	95972100	rs143253373:C:G	C	G	0.9998	0.1007	0.1119	0.3683	262817	0.620335	1	95972100	rs143253373:C:G	C	G	0.9998	0.1492	0.1554	0.3371	221863	0.620335	-0.253269	0.253269
1	95972409	rs190408418:C:T	T	C	0.0088	-0.0264	0.0142	0.06384	262817	0.967898	1	95972409	rs190408418:C:T	T	C	0.0088	-0.0084	0.0155	0.5887	221863	0.967898	-0.856279	0.856279
1	95972519	rs180869750:C:T	T	C	0.0001	-0.2344	0.175	0.1806	262817	0.358297	1	95972519	rs180869750:C:T	T	C	0.0001	0.2273	0.2118	0.2834	221863	0.358297	-1.68047	1.68047
1	95972938	rs183938005:A:G	A	G	0.9998	0.0986	0.1016	0.3318	262817	0.737595	1	95972938	rs183938005:A:G	A	G	0.9998	-0.016	0.1102	0.8844	221863	0.737595	0.764568	0.764568
1	95972980	rs111460662:G:A	A	G	0.0015	0.1066	0.0389	0.006195	262817	0.742329	1	95972980	rs111460662:G:A	A	G	0.0014	-0.0192	0.0438	0.662	221863	0.742329	2.14748	2.14748
1	95972984	rs188881742:A:G	A	G	0.9997	-0.1569	0.0837	0.06089	262817	0.820072	1	95972984	rs188881742:A:G	A	G	0.9997	0.1382	0.0916	0.1312	221863	0.820072	-2.37827	2.37827
1	95973030	rs874821:C:A	A	C	0.3012	-0.0007	0.0025	0.7874	394922	0.988205	1	95973030	rs874821:C:A	A	C	0.3021	-0.0049	0.0027	0.07644	326473	0.988205	1.14141	1.14141
1	95973102	rs17113639:T:C	T	C	0.8413	0.0016	0.0035	0.6448	262817	0.987357	1	95973102	rs17113639:T:C	T	C	0.8436	0.01	0.0039	0.01051	221863	0.987357	-1.60298	1.60298
1	95973119	rs150500478:C:T	T	C	0.0006	0.0001	0.0713	0.9986	262817	0.551475	1	95973119	rs150500478:C:T	T	C	0.0006	-0.0323	0.0791	0.683	221863	0.551475	0.304249	0.304249
1	95973120	rs61142357:G:A	A	G	0.0708	-0.0107	0.0051	0.03691	262817	0.991423	1	95973120	rs61142357:G:A	A	G	0.0708	-0.0215	0.0056	0.000127	221863	0.991423	1.42587	1.42587
1	95973299	rs56361931:C:T	T	C	0.0348	-0.003	0.0072	0.6731	262817	0.991475	1	95973299	rs56361931:C:T	T	C	0.0354	0.0156	0.0078	0.04398	221863	0.991475	-1.75222	1.75222
1	95973304	rs139473852:G:T	T	G	0.0005	0.0653	0.0593	0.2712	262817	0.889468	1	95973304	rs139473852:G:T	T	G	0.0006	-0.0106	0.0639	0.8683	221863	0.889468	0.87065	0.87065
1	95973316	rs543083997:G:T	T	G	0.0004	0.1231	0.0823	0.135	262817	0.710867	1	95973316	rs543083997:G:T	T	G	0.0003	-0.0393	0.0971	0.6858	221863	0.710867	1.27587	1.27587
1	95973353	rs7544595:T:C	T	C	0.8184	-0.0027	0.0034	0.4225	262817	0.984384	1	95973353	rs7544595:T:C	T	C	0.8178	0.0006	0.0037	0.8772	221863	0.984384	-0.656725	0.656725
1	95973367	rs576889586:G:A	A	G	0.0002	-0.0124	0.1111	0.9109	262817	0.894765	1	95973367	rs576889586:G:A	A	G	0.0001	-0.0849	0.148	0.5659	221863	0.894765	0.391765	0.391765
1	95973387	rs183017121:C:T	T	C	0.0001	0.0001	0.1149	0.9996	262817	0.859516	1	95973387	rs183017121:C:T	T	C	0.0001	0.1638	0.1294	0.2054	221863	0.859516	-0.945968	0.945968
1	95973442	rs7537493:C:T	T	C	0.2914	-0.0011	0.0029	0.6922	262817	0.988247	1	95973442	rs7537493:C:T	T	C	0.2917	-0.0062	0.0032	0.05108	221863	0.988247	1.18095	1.18095
1	95973851	rs548033935:G:A	A	G	0.0001	-0.3088	0.1319	0.01926	262817	0.830858	1	95973851	rs548033935:G:A	A	G	0.0001	-0.0924	0.1716	0.5903	221863	0.830858	-0.999838	0.999838
1	95973884	rs114429829:C:T	T	C	0.0006	0.1072	0.0568	0.05925	262817	0.92329	1	95973884	rs114429829:C:T	T	C	0.0005	0.0952	0.0688	0.1666	221863	0.92329	0.134503	0.134503
1	95973885	rs2009108:C:T	T	C	0.1808	0.0022	0.0034	0.5127	262817	0.983524	1	95973885	rs2009108:C:T	T	C	0.1811	-0.0014	0.0037	0.706	221863	0.983524	0.716427	0.716427
1	95973912	rs2009113:G:A	A	G	0.2911	-0.0011	0.0029	0.6984	262817	0.988324	1	95973912	rs2009113:G:A	A	G	0.2915	-0.0061	0.0032	0.05222	221863	0.988324	1.15779	1.15779
1	95973948	rs111787767:T:A	A	T	0.0003	-0.0984	0.0939	0.2947	262817	0.754095	1	95973948	rs111787767:T:A	A	T	0.0003	-0.1484	0.0973	0.1272	221863	0.754095	0.369767	0.369767
1	95973977	rs146768815:G:A	A	G	0.0003	0.0435	0.0829	0.5996	262817	0.92825	1	95973977	rs146768815:G:A	A	G	0.0003	-0.1129	0.0923	0.2215	221863	0.92825	1.26065	1.26065
1	95974011	rs574014617:C:T	T	C	0.0001	-0.4275	0.2142	0.04598	262817	0.426899	1	95974011	rs574014617:C:T	T	C	0.0001	-0.1656	0.2014	0.4111	221863	0.426899	-0.890777	0.890777
1	95974034	rs547582112:C:T	T	C	0.0002	0.1196	0.1512	0.4289	262817	0.453108	1	95974034	rs547582112:C:T	T	C	0.0002	0.0397	0.1596	0.8037	221863	0.453108	0.363431	0.363431
1	95974535	rs6692105:A:G	A	G	0.7748	-0.0032	0.0032	0.3047	262817	0.978913	1	95974535	rs6692105:A:G	A	G	0.7742	-0.001	0.0035	0.7643	221863	0.978913	-0.463904	0.463904
1	95974671	rs12134999:C:T	T	C	0.0714	-0.0103	0.0051	0.04255	262817	0.992366	1	95974671	rs12134999:C:T	T	C	0.0714	-0.0215	0.0056	0.0001187	221863	0.992366	1.47868	1.47868
1	95974766	rs185608356:A:G	A	G	0.9999	0.1618	0.1421	0.2548	262817	0.662588	1	95974766	rs185608356:A:G	A	G	0.9998	0.1282	0.139	0.3562	221863	0.662588	0.169031	0.169031
1	95975054	rs552656336:T:C	T	C	0.9999	0.1313	0.1652	0.4267	262817	0.682118	1	95975054	rs552656336:T:C	T	C	0.9999	0.1446	0.1513	0.3392	221863	0.682118	-0.059371	0.059371
1	95975236	rs4950061:C:T	T	C	0.2937	-0.0005	0.0029	0.8611	262817	0.988529	1	95975236	rs4950061:C:T	T	C	0.2941	-0.0055	0.0032	0.07895	221863	0.988529	1.15779	1.15779
1	95975855	rs72725772:C:T	T	C	0.0108	0.0261	0.0136	0.05522	262817	0.857204	1	95975855	rs72725772:C:T	T	C	0.0106	0.0284	0.0151	0.05932	221863	0.857204	-0.11318	0.11318
1	95975948	rs116408271:G:C	C	G	0.0002	-0.1224	0.1128	0.2778	262817	0.768373	1	95975948	rs116408271:G:C	C	G	0.0001	-0.2225	0.1354	0.1002	221863	0.768373	0.568008	0.568008
1	95976615	rs151024553:C:A	A	C	0.0051	-0.0101	0.0192	0.5968	262817	0.915244	1	95976615	rs151024553:C:A	A	C	0.0052	-0.004	0.0208	0.8481	221863	0.915244	-0.215495	0.215495
1	95976662	rs75578117:C:A	A	C	0.0006	0.0981	0.0545	0.07202	262817	0.949753	1	95976662	rs75578117:C:A	A	C	0.0005	0.0623	0.0666	0.3494	221863	0.949753	0.416003	0.416003
1	95976798	rs11165433:A:G	A	G	0.0542	-0.0085	0.005	0.08804	394485	0.986917	1	95976798	rs11165433:A:G	A	G	0.0533	-0.01	0.0054	0.06618	326135	0.986917	0.203822	0.203822
1	95976885	rs190938470:G:C	C	G	0.0004	-0.0572	0.0652	0.3803	262817	0.921062	1	95976885	rs190938470:G:C	C	G	0.0003	0.0725	0.0859	0.3984	221863	0.921062	-1.20269	1.20269
1	95976949	rs181008845:C:T	T	C	0.0096	0.0014	0.0143	0.9227	262817	0.877182	1	95976949	rs181008845:C:T	T	C	0.0097	0.0037	0.0156	0.8118	221863	0.877182	-0.108683	0.108683
1	95977153	rs143184087:T:G	T	G	0.9996	0.0185	0.0705	0.793	262817	0.826765	1	95977153	rs143184087:T:G	T	G	0.9996	0.1051	0.0785	0.1805	221863	0.826765	-0.82077	0.82077
1	95977216	rs572595286:G:A	A	G	0.0006	0.0362	0.0579	0.5318	262817	0.849093	1	95977216	rs572595286:G:A	A	G	0.0007	0.0452	0.059	0.4431	221863	0.849093	-0.108874	0.108874
1	95977317	rs573609178:G:A	A	G	0.0005	-0.0507	0.0599	0.3975	262817	0.908815	1	95977317	rs573609178:G:A	A	G	0.0004	-0.0117	0.073	0.8724	221863	0.908815	-0.413005	0.413005
1	95977342	rs192115576:T:G	T	G	0.9986	0.0277	0.0517	0.5929	262817	0.457363	1	95977342	rs192115576:T:G	T	G	0.9987	0.0319	0.0603	0.5963	221863	0.457363	-0.0528774	0.0528774
1	95977384	rs12742818:T:C	T	C	0.9946	0.017	0.0187	0.3656	362369	0.858872	1	95977384	rs12742818:T:C	T	C	0.9944	0.0018	0.0199	0.926	297581	0.858872	0.556623	0.556623
1	95977409	rs187224494:A:G	A	G	0.9999	0.3092	0.132	0.01912	262817	0.835822	1	95977409	rs187224494:A:G	A	G	0.9999	0.0925	0.1716	0.5897	221863	0.835822	1.00094	1.00094
1	95977435	rs568170619:G:A	A	G	0.0003	-0.0279	0.086	0.7461	262817	0.865229	1	95977435	rs568170619:G:A	A	G	0.0003	0.0178	0.0918	0.8466	221863	0.865229	-0.363303	0.363303
1	95977445	rs1582123:A:G	A	G	0.0624	-0.0102	0.0046	0.0269	394851	0.994104	1	95977445	rs1582123:A:G	A	G	0.0611	-0.0113	0.005	0.0238	326485	0.994104	0.161905	0.161905
1	95977448	rs530342649:C:T	T	C	0.0021	-0.0186	0.0308	0.5468	262817	0.869151	1	95977448	rs530342649:C:T	T	C	0.0021	-0.0125	0.0336	0.7109	221863	0.869151	-0.133829	0.133829
1	95977824	rs6684598:A:G	A	G	0.7226	-0.0022	0.0026	0.3987	394831	0.989946	1	95977824	rs6684598:A:G	A	G	0.7233	0.002	0.0028	0.4724	326395	0.989946	-1.09919	1.09919
1	95978007	rs149476535:C:T	T	C	0.0003	0.0756	0.0859	0.3789	262817	0.833581	1	95978007	rs149476535:C:T	T	C	0.0002	0.0477	0.1066	0.6549	221863	0.833581	0.203794	0.203794
1	95978139	rs1890099:G:A	A	G	0.0004	-0.1115	0.0647	0.08477	262817	0.934182	1	95978139	rs1890099:G:A	A	G	0.0005	-0.1384	0.0658	0.03561	221863	0.934182	0.291502	0.291502
1	95978953	rs532596863:C:T	T	C	0.0034	-0.0083	0.0234	0.7231	262817	0.913296	1	95978953	rs532596863:C:T	T	C	0.0033	0.0467	0.0262	0.07405	221863	0.913296	-1.56569	1.56569
1	95978976	rs192671021:G:A	A	G	0.0001	-0.2094	0.1244	0.09228	262817	0.756716	1	95978976	rs192671021:G:A	A	G	0.0001	-0.149	0.1331	0.2627	221863	0.756716	-0.331533	0.331533
1	95979192	rs566209809:C:T	T	C	0.0004	0.1194	0.0756	0.1142	262817	0.745942	1	95979192	rs566209809:C:T	T	C	0.0004	0.1826	0.0797	0.02194	221863	0.745942	-0.57532	0.57532
1	95979241	rs148600884:A:C	A	C	0.9994	-0.0823	0.0537	0.1252	262817	0.942976	1	95979241	rs148600884:A:C	A	C	0.9995	-0.0673	0.0652	0.3017	221863	0.942976	-0.177583	0.177583
1	95979370	rs189045427:C:T	T	C	0.0009	-0.0148	0.0473	0.7544	262817	0.864814	1	95979370	rs189045427:C:T	T	C	0.0008	0.0335	0.0542	0.537	221863	0.864814	-0.671421	0.671421
1	95979461	rs146266421:A:G	A	G	0.9996	-0.0585	0.0705	0.4063	262817	0.918572	1	95979461	rs146266421:A:G	A	G	0.9996	0.1293	0.0784	0.09936	221863	0.918572	-1.78117	1.78117
1	95979526	rs144158764:C:A	A	C	0.0005	0.0396	0.0725	0.5851	262817	0.634226	1	95979526	rs144158764:C:A	A	C	0.0006	-0.0475	0.0736	0.5189	221863	0.634226	0.843084	0.843084
1	95979765	rs150977194:T:C	T	C	0.9952	-0.017	0.0193	0.3801	262817	0.956166	1	95979765	rs150977194:T:C	T	C	0.9951	0.0181	0.0209	0.3849	221863	0.956166	-1.23382	1.23382
1	95979813	rs114522535:A:C	A	C	0.9993	0.0183	0.0505	0.7177	262817	0.922297	1	95979813	rs114522535:A:C	A	C	0.9994	0.1431	0.0584	0.01423	221863	0.922297	-1.61645	1.61645
1	95980095	rs145281543:C:T	T	C	0.0003	-0.0139	0.0826	0.8667	262817	0.914823	1	95980095	rs145281543:C:T	T	C	0.0003	0.0904	0.0928	0.3298	221863	0.914823	-0.839531	0.839531
1	95980413	rs539088352:A:G	A	G	0.9996	-0.049	0.0752	0.5147	262817	0.811452	1	95980413	rs539088352:A:G	A	G	0.9996	-0.0366	0.0769	0.6343	221863	0.811452	-0.115287	0.115287
1	95980638	rs147952013:G:A	A	G	0.0005	0.0575	0.0771	0.456	262817	0.575717	1	95980638	rs147952013:G:A	A	G	0.0005	0.0003	0.0812	0.9968	221863	0.575717	0.51084	0.51084
1	95980693	rs192360411:C:A	A	C	0.0001	0.0097	0.1337	0.942	262817	0.639911	1	95980693	rs192360411:C:A	A	C	0.0001	-0.202	0.1659	0.2234	221863	0.639911	0.993574	0.993574
1	95980986	rs141820239:C:A	A	C	0.0003	0.0698	0.0884	0.4299	262817	0.765255	1	95980986	rs141820239:C:A	A	C	0.0003	0.0889	0.1012	0.3798	221863	0.765255	-0.142142	0.142142
1	95981103	rs567852787:G:T	T	G	0.0002	0.0308	0.1223	0.8009	262817	0.501117	1	95981103	rs567852787:G:T	T	G	0.0002	0.1779	0.1341	0.1845	221863	0.501117	-0.810495	0.810495
1	95981281	rs114419369:T:C	T	C	0.9648	0.0038	0.0071	0.5909	262817	1	1	95981281	rs114419369:T:C	T	C	0.9642	-0.0162	0.0077	0.03491	221863	1	1.90953	1.90953
1	95981576	rs945827:G:A	A	G	0.7461	0.0104	0.0046	0.02513	385218	0.996094	1	95981576	rs945827:G:A	A	G	0.7254	0.0114	0.005	0.02316	324133	0.996094	-0.147186	0.147186
1	95981826	rs12134748:G:A	A	G	0.5047	0.0033	0.0023	0.1485	394613	0.984006	1	95981826	rs12134748:G:A	A	G	0.5063	0.0092	0.0025	0.0002309	326190	0.984006	-1.7368	1.7368
1	95981890	rs72725774:A:G	A	G	0.9895	-0.0276	0.0138	0.04586	262817	0.860607	1	95981890	rs72725774:A:G	A	G	0.9898	-0.0254	0.0153	0.09707	221863	0.860607	-0.106775	0.106775
1	95981940	rs138540119:C:T	T	C	0.0183	-0.0132	0.0102	0.1947	262817	0.91107	1	95981940	rs138540119:C:T	T	C	0.0185	-0.0369	0.0111	0.0008941	221863	0.91107	1.57216	1.57216
1	95981960	rs548625256:T:C	T	C	0.9951	0.0138	0.0201	0.494	262817	0.863288	1	95981960	rs548625256:T:C	T	C	0.9952	-0.0136	0.0223	0.54	221863	0.863288	0.912674	0.912674
1	95982096	rs116015247:C:T	T	C	0.0389	0.0203	0.0068	0.002693	262817	1	1	95982096	rs116015247:C:T	T	C	0.039	0.0122	0.0074	0.09895	221863	1	0.80598	0.80598
1	95982340	rs876394:T:C	T	C	0.7262	-0.0018	0.0026	0.4733	393329	0.986158	1	95982340	rs876394:T:C	T	C	0.727	0.0018	0.0028	0.5143	325638	0.986158	-0.942163	0.942163
1	95982752	rs79737809:G:A	A	G	0.0092	-0.0159	0.0137	0.2458	262817	1	1	95982752	rs79737809:G:A	A	G	0.0091	-0.0134	0.015	0.3711	221863	1	-0.123063	0.123063
1	95982866	rs141513604:A:G	A	G	0.9996	-0.058	0.0704	0.41	262817	0.919915	1	95982866	rs141513604:A:G	A	G	0.9997	0.1284	0.0784	0.1017	221863	0.919915	-1.76901	1.76901
1	95982879	rs185755716:T:C	T	C	0.9998	-0.0177	0.1011	0.8611	262817	0.842984	1	95982879	rs185755716:T:C	T	C	0.9998	-0.0801	0.1037	0.4401	221863	0.842984	0.430858	0.430858
1	95983072	rs76267541:T:A	A	T	0.0093	0.031	0.0143	0.03011	262817	0.906765	1	95983072	rs76267541:T:A	A	T	0.0093	0.0269	0.0156	0.08523	221863	0.906765	0.193739	0.193739
1	95983392	rs139118972:T:C	T	C	0.9993	-0.0756	0.0521	0.1467	262817	0.890838	1	95983392	rs139118972:T:C	T	C	0.9994	0.1072	0.0604	0.07586	221863	0.890838	-2.29171	2.29171
1	95983653	rs698971:G:C	C	G	0.8582	0.0071	0.0033	0.03248	394075	0.997824	1	95983653	rs698971:G:C	C	G	0.859	0.0181	0.0036	5.673e-07	325722	0.997824	-2.25242	2.25242
1	95984036	rs142190121:C:T	T	C	0.0099	-0.0234	0.0135	0.08308	262817	0.951042	1	95984036	rs142190121:C:T	T	C	0.0095	-0.0233	0.0151	0.1224	221863	0.951042	-0.00493708	0.00493708
1	95984156	rs945826:G:A	A	G	0.9375	0.0105	0.0046	0.02269	394783	0.997865	1	95984156	rs945826:G:A	A	G	0.9387	0.011	0.005	0.02865	326417	0.997865	-0.0735931	0.0735931
1	95984171	rs151056931:C:T	T	C	0.009	0.0106	0.0154	0.4923	262817	0.809479	1	95984171	rs151056931:C:T	T	C	0.009	-0.0112	0.0169	0.508	221863	0.809479	0.953457	0.953457
1	95984493	rs191373984:G:A	A	G	0.0004	-0.0227	0.0699	0.7451	262817	0.844918	1	95984493	rs191373984:G:A	A	G	0.0004	-0.1025	0.078	0.1889	221863	0.844918	0.761902	0.761902
1	95984543	rs144733984:A:G	A	G	0.9997	0.0149	0.0826	0.8567	262817	0.838886	1	95984543	rs144733984:A:G	A	G	0.9998	0.1344	0.1015	0.1855	221863	0.838886	-0.913172	0.913172
1	95984573	rs147869111:G:C	C	G	0.0006	0.0208	0.0559	0.7099	262817	0.839118	1	95984573	rs147869111:G:C	C	G	0.0007	-0.0325	0.0615	0.5973	221863	0.839118	0.641329	0.641329
1	95984802	rs111360434:A:G	A	G	0.9998	-0.0242	0.096	0.8006	262817	0.86419	1	95984802	rs111360434:A:G	A	G	0.9998	0.0345	0.0989	0.7269	221863	0.86419	-0.425886	0.425886
1	95984967	rs78327253:T:C	T	C	0.9992	0.0287	0.0489	0.5576	262817	0.794992	1	95984967	rs78327253:T:C	T	C	0.9993	0.1954	0.0595	0.001029	221863	0.794992	-2.16449	2.16449
1	95985066	rs881713:G:A	A	G	0.0725	-0.0054	0.0044	0.2204	394890	0.997451	1	95985066	rs881713:G:A	A	G	0.0725	-0.0202	0.0048	2.708e-05	326473	0.997451	2.27289	2.27289
1	95985228	rs80137947:G:A	A	G	0.0001	-0.0764	0.1202	0.5249	262817	0.778107	1	95985228	rs80137947:G:A	A	G	0.0001	-0.3468	0.153	0.02343	221863	0.778107	1.38974	1.38974
1	95985325	rs115926578:A:G	A	G	0.9996	-0.0383	0.0732	0.6007	262817	0.839489	1	95985325	rs115926578:A:G	A	G	0.9998	-0.0256	0.0971	0.7919	221863	0.839489	-0.10444	0.10444
1	95985356	rs11809816:C:G	C	G	0.9985	0.0281	0.0346	0.4168	262817	0.894995	1	95985356	rs11809816:C:G	C	G	0.9985	-0.015	0.039	0.7003	221863	0.894995	0.826684	0.826684
1	95985365	rs6666037:T:C	T	C	0.942	0.0032	0.0048	0.5056	394461	1	1	95985365	rs6666037:T:C	T	C	0.9424	0.0173	0.0053	0.001079	326053	1	-1.97188	1.97188
1	95985431	rs565539373:T:C	T	C	0.9998	0.0072	0.133	0.9566	262817	0.477601	1	95985431	rs565539373:T:C	T	C	0.9998	-0.0207	0.1547	0.8934	221863	0.477601	0.136756	0.136756
1	95985460	rs560914525:G:A	A	G	0.0005	0.0824	0.0618	0.1828	262817	0.889294	1	95985460	rs560914525:G:A	A	G	0.0005	-0.0053	0.0654	0.936	221863	0.889294	0.974661	0.974661
1	95986042	rs574524332:T:A	A	T	0.0001	0.0281	0.16	0.8609	262817	0.537649	1	95986042	rs574524332:T:A	A	T	0.0002	0.1276	0.1546	0.4092	221863	0.537649	-0.447214	0.447214
1	95986102	rs75135693:A:G	A	G	0.9705	0.0118	0.0078	0.1327	262817	0.963282	1	95986102	rs75135693:A:G	A	G	0.9707	0.0138	0.0086	0.1093	221863	0.963282	-0.17226	0.17226
1	95986271	rs114866682:G:A	A	G	0.0388	0.0025	0.0068	0.7108	262817	0.995406	1	95986271	rs114866682:G:A	A	G	0.0391	0.0141	0.0074	0.05588	221863	0.995406	-1.15424	1.15424
1	95986339	rs11165434:G:T	T	G	0.0734	-0.0051	0.0044	0.2493	394896	1	1	95986339	rs11165434:G:T	T	G	0.0734	-0.0202	0.0048	2.423e-05	326484	1	2.31896	2.31896
1	95986402	rs570283868:A:G	A	G	0.9964	-0.0226	0.0239	0.3447	262817	0.826945	1	95986402	rs570283868:A:G	A	G	0.9962	-0.0529	0.0256	0.03877	221863	0.826945	0.86516	0.86516
1	95986458	rs555968660:G:A	A	G	0.0002	-0.223	0.1047	0.0332	262817	0.793255	1	95986458	rs555968660:G:A	A	G	0.0002	-0.0972	0.1131	0.3902	221863	0.793255	-0.816235	0.816235
1	95986468	rs190245006:C:T	T	C	0.0012	-0.0416	0.04	0.2978	262817	0.826274	1	95986468	rs190245006:C:T	T	C	0.0011	0.0653	0.0463	0.1586	221863	0.826274	-1.74714	1.74714
1	95986476	rs145352616:G:A	A	G	0.0003	0.053	0.0731	0.469	262817	0.911352	1	95986476	rs145352616:G:A	A	G	0.0003	-0.1223	0.0808	0.1301	221863	0.911352	1.60885	1.60885
1	95986518	rs576443308:C:T	T	C	0.0001	0.0386	0.1301	0.7667	262817	0.862557	1	95986518	rs576443308:C:T	T	C	0.0001	0.0631	0.1613	0.6955	221863	0.862557	-0.118227	0.118227
1	95986794	rs137862797:T:C	T	C	0.9995	-0.0531	0.0607	0.3818	262817	0.894216	1	95986794	rs137862797:T:C	T	C	0.9995	0.0887	0.0683	0.1938	221863	0.894216	-1.55185	1.55185
1	95986820	rs184937011:A:G	A	G	0.9991	0.0674	0.0481	0.1609	262817	0.789669	1	95986820	rs184937011:A:G	A	G	0.999	0.0129	0.0524	0.8052	221863	0.789669	0.766211	0.766211
1	95986987	rs566149707:G:T	T	G	0.0003	0.0208	0.0826	0.8011	262817	0.905504	1	95986987	rs566149707:G:T	T	G	0.0003	0.0803	0.079	0.3094	221863	0.905504	-0.520574	0.520574
1	95986996	rs180958613:A:T	A	T	0.9999	0.1672	0.1523	0.2723	262817	0.616871	1	95986996	rs180958613:A:T	A	T	0.9999	0.1167	0.1481	0.4305	221863	0.616871	0.237719	0.237719
1	95987144	rs537514016:C:T	T	C	0.0014	-0.0531	0.0414	0.1998	262817	0.721898	1	95987144	rs537514016:C:T	T	C	0.0015	0.0166	0.0432	0.7014	221863	0.721898	-1.16487	1.16487
1	95987214	rs189492152:A:G	A	G	0.9998	0.1028	0.1287	0.4247	262817	0.557327	1	95987214	rs189492152:A:G	A	G	0.9999	0.1171	0.1645	0.4768	221863	0.557327	-0.0684658	0.0684658
1	95987254	rs111719728:A:T	A	T	0.9993	-0.0208	0.054	0.7003	262817	0.885992	1	95987254	rs111719728:A:T	A	T	0.9994	-0.0261	0.0636	0.6821	221863	0.885992	0.0635245	0.0635245
1	95987805	rs114074982:G:A	A	G	0.0006	0.0907	0.0545	0.0962	262817	0.954871	1	95987805	rs114074982:G:A	A	G	0.0005	0.0637	0.0662	0.336	221863	0.954871	0.314877	0.314877
1	95987815	rs79421355:G:A	A	G	0.0001	-0.1075	0.1261	0.3937	262817	0.863377	1	95987815	rs79421355:G:A	A	G	0.0001	-0.1105	0.1379	0.4232	221863	0.863377	0.0160546	0.0160546
1	95987974	rs491043:A:G	A	G	0.939	0.0106	0.0047	0.02327	394791	0.994413	1	95987974	rs491043:A:G	A	G	0.9401	0.0117	0.0051	0.02064	326428	0.994413	-0.158606	0.158606
1	95988181	rs191916170:C:T	T	C	0.0003	0.1528	0.0925	0.09852	262817	0.702699	1	95988181	rs191916170:C:T	T	C	0.0002	0.0691	0.1164	0.553	221863	0.702699	0.562961	0.562961
1	95988424	rs542685773:T:G	T	G	0.9997	-0.0859	0.0851	0.3123	262817	0.909615	1	95988424	rs542685773:T:G	T	G	0.9998	0.1158	0.1018	0.2554	221863	0.909615	-1.52014	1.52014
1	95988475	rs118036408:G:A	A	G	0.0003	0.016	0.0955	0.8666	262817	0.705311	1	95988475	rs118036408:G:A	A	G	0.0002	0.2676	0.1161	0.02117	221863	0.705311	-1.67364	1.67364
1	95988504	rs144672263:C:T	T	C	0.0151	0.0201	0.0111	0.06978	262817	0.926707	1	95988504	rs144672263:C:T	T	C	0.015	-0.0088	0.0122	0.4695	221863	0.926707	1.75216	1.75216
1	95988516	rs147485463:C:G	C	G	0.9999	0.0664	0.1491	0.6558	262817	0.584333	1	95988516	rs147485463:C:G	C	G	0.9999	0.0429	0.1625	0.7916	221863	0.584333	0.106558	0.106558
1	95988544	rs561913558:A:G	A	G	0.9995	-0.1613	0.083	0.05194	262817	0.493538	1	95988544	rs561913558:A:G	A	G	0.9995	0.0864	0.0891	0.3321	221863	0.493538	-2.03417	2.03417
1	95988572	rs75977104:T:A	A	T	0.0007	-0.0084	0.0499	0.8661	262817	0.920501	1	95988572	rs75977104:T:A	A	T	0.0006	-0.1412	0.0582	0.01523	221863	0.920501	1.73225	1.73225
1	95988585	rs575715718:C:T	T	C	0.0011	-0.0793	0.0447	0.07618	262817	0.815541	1	95988585	rs575715718:C:T	T	C	0.0011	0.03	0.0482	0.5343	221863	0.815541	-1.66269	1.66269
1	95988709	rs544346729:C:A	A	C	0.0002	0.1712	0.0979	0.08043	262817	0.748707	1	95988709	rs544346729:C:A	A	C	0.0003	0.0113	0.1026	0.9123	221863	0.748707	1.12753	1.12753
1	95988775	rs142823942:A:G	A	G	0.9999	0.074	0.1199	0.5372	262817	0.790571	1	95988775	rs142823942:A:G	A	G	0.9999	0.3537	0.1522	0.02014	221863	0.790571	-1.44358	1.44358
1	95989071	rs75659509:T:C	T	C	0.9912	0.0133	0.0145	0.3612	262817	0.93097	1	95989071	rs75659509:T:C	T	C	0.9913	0.0062	0.0159	0.6981	221863	0.93097	0.329944	0.329944
1	95989137	rs6593661:C:A	A	C	0.852	0.0117	0.0036	0.001293	262817	0.996218	1	95989137	rs6593661:C:A	A	C	0.8534	0.0175	0.004	1.27e-05	221863	0.996218	-1.07778	1.07778
1	95989235	rs9324353:A:T	A	T	0.4193	-0.0028	0.0023	0.2253	394888	0.996066	1	95989235	rs9324353:A:T	A	T	0.4175	-0.0106	0.0025	2.332e-05	326445	0.996066	2.2961	2.2961
1	95989289	rs6658375:A:G	A	G	0.0633	-0.008	0.005	0.109	375526	0.998441	1	95989289	rs6658375:A:G	A	G	0.0619	-0.0116	0.0055	0.03532	311979	0.998441	0.484324	0.484324
1	95989311	rs548981818:G:A	A	G	0.0002	-0.0025	0.1026	0.9805	262817	0.644739	1	95989311	rs548981818:G:A	A	G	0.0002	-0.1164	0.1231	0.3443	221863	0.644739	0.71076	0.71076
1	95989397	rs75263366:C:T	T	C	0.0124	-0.0151	0.0119	0.2067	262817	0.952677	1	95989397	rs75263366:C:T	T	C	0.0117	-0.0141	0.0135	0.2958	221863	0.952677	-0.0555676	0.0555676
1	95989510	rs77297232:C:T	T	C	0.0127	-0.0147	0.0118	0.2137	262817	0.954142	1	95989510	rs77297232:C:T	T	C	0.0119	-0.0124	0.0133	0.3527	221863	0.954142	-0.129359	0.129359
1	95989602	rs149857771:T:C	T	C	0.9997	-0.2859	0.1	0.004253	262817	0.647524	1	95989602	rs149857771:T:C	T	C	0.9998	-0.0778	0.1153	0.4998	221863	0.647524	-1.36348	1.36348
1	95989842	rs146833936:A:G	A	G	0.9996	0.0491	0.0917	0.5925	262817	0.544085	1	95989842	rs146833936:A:G	A	G	0.9997	0.2073	0.112	0.06411	221863	0.544085	-1.09291	1.09291
1	95989897	rs191251801:T:A	A	T	0.0002	0.0803	0.1128	0.4769	262817	0.84877	1	95989897	rs191251801:T:A	A	T	0.0001	0.0239	0.1352	0.8597	221863	0.84877	0.320316	0.320316
1	95989978	rs12566519:T:C	T	C	0.455	-0.0025	0.0023	0.2759	394896	0.995435	1	95989978	rs12566519:T:C	T	C	0.4536	-0.0091	0.0025	0.0002209	326453	0.995435	1.94286	1.94286
1	95990071	rs140671114:G:T	T	G	0.0006	0.0327	0.0583	0.5752	262817	0.810303	1	95990071	rs140671114:G:T	T	G	0.0006	-0.0319	0.0656	0.6266	221863	0.810303	0.736078	0.736078
1	95990570	rs573509995:T:C	T	C	0.9976	0.0265	0.0274	0.333	262817	0.960336	1	95990570	rs573509995:T:C	T	C	0.9975	0.0511	0.0291	0.07929	221863	0.960336	-0.615468	0.615468
1	95990738	rs143044600:C:T	T	C	0.0004	0.059	0.0703	0.4013	262817	0.919653	1	95990738	rs143044600:C:T	T	C	0.0003	-0.1211	0.0785	0.1228	221863	0.919653	1.7091	1.7091
1	95991004	rs78865471:G:A	A	G	0.0102	-0.0029	0.013	0.8215	262817	1	1	95991004	rs78865471:G:A	A	G	0.0101	-0.0146	0.0143	0.3086	221863	1	0.605406	0.605406
1	95991057	rs78337832:C:T	T	C	0.0715	-0.0112	0.0051	0.02708	262817	0.994743	1	95991057	rs78337832:C:T	T	C	0.0714	-0.0209	0.0056	0.0001681	221863	0.994743	1.28065	1.28065
1	95991093	rs116894723:G:A	A	G	0.0001	-0.0743	0.1198	0.5352	262817	0.788295	1	95991093	rs116894723:G:A	A	G	0.0001	-0.348	0.1522	0.02227	221863	0.788295	1.41306	1.41306
1	95991105	rs4950064:A:G	A	G	0.0658	-0.0078	0.0052	0.1294	262817	0.998752	1	95991105	rs4950064:A:G	A	G	0.0645	-0.0096	0.0057	0.09332	221863	0.998752	0.233295	0.233295
1	95991116	rs141316780:T:C	T	C	0.9939	-0.0404	0.0179	0.02387	262817	0.88345	1	95991116	rs141316780:T:C	T	C	0.994	0.0239	0.0197	0.2234	221863	0.88345	-2.41569	2.41569
1	95991201	rs9633426:A:G	A	G	0.3525	-0.0028	0.0023	0.2169	391525	0.99563	1	95991201	rs9633426:A:G	A	G	0.3428	-0.009	0.0025	0.000281	325865	0.99563	1.82511	1.82511
1	95991344	rs4950065:T:G	T	G	0.0657	-0.0079	0.0052	0.1279	262817	0.998989	1	95991344	rs4950065:T:G	T	G	0.0645	-0.0095	0.0057	0.09651	221863	0.998989	0.207373	0.207373
1	95991437	rs143670426:C:T	T	C	0.0002	-0.0561	0.1155	0.6273	262817	0.731282	1	95991437	rs143670426:C:T	T	C	0.0001	-0.3292	0.1465	0.02469	221863	0.731282	1.46392	1.46392
1	95991564	rs12117472:C:T	T	C	0.0716	-0.0115	0.0051	0.02314	262817	0.99398	1	95991564	rs12117472:C:T	T	C	0.0715	-0.021	0.0056	0.000158	221863	0.99398	1.25424	1.25424
1	95991821	rs377556882:C:T	T	C	0.0004	0.0114	0.083	0.8909	262817	0.62698	1	95991821	rs377556882:C:T	T	C	0.0004	0.0935	0.0889	0.2933	221863	0.62698	-0.675036	0.675036
1	95991875	rs537725595:C:A	A	C	0.0004	0.0873	0.0731	0.2326	262817	0.744206	1	95991875	rs537725595:C:A	A	C	0.0005	0.1335	0.0716	0.06221	221863	0.744206	-0.451508	0.451508
1	95992206	rs2027239:A:G	A	G	0.1387	-0.0099	0.0037	0.008301	262817	0.998991	1	95992206	rs2027239:A:G	A	G	0.1373	-0.0175	0.0041	2.04e-05	221863	0.998991	1.37614	1.37614
1	95992264	rs539741756:A:G	A	G	0.9994	-0.0254	0.0569	0.6552	262817	0.86265	1	95992264	rs539741756:A:G	A	G	0.9995	0.1404	0.0652	0.03135	221863	0.86265	-1.91594	1.91594
1	95992463	rs12135050:G:A	A	G	0.0785	-0.0065	0.0042	0.1232	394885	0.994261	1	95992463	rs12135050:G:A	A	G	0.0783	-0.0204	0.0046	9.584e-06	326475	0.994261	2.23151	2.23151
1	95992475	rs150013763:T:C	T	C	0.9996	-0.0669	0.0699	0.3386	262817	0.777734	1	95992475	rs150013763:T:C	T	C	0.9996	0.0008	0.0774	0.9921	221863	0.777734	-0.64914	0.64914
1	95992485	rs562939360:T:C	T	C	0.9998	-0.0095	0.1126	0.9324	262817	0.691552	1	95992485	rs562939360:T:C	T	C	0.9998	-0.0786	0.1121	0.4833	221863	0.691552	0.434899	0.434899
1	95992693	rs11165435:C:T	T	C	0.5747	0.0032	0.0026	0.2194	262817	0.996206	1	95992693	rs11165435:C:T	T	C	0.577	0.013	0.0029	5.71e-06	221863	0.996206	-2.51613	2.51613
1	95992804	rs117623858:C:A	A	C	0.0001	-0.0704	0.1208	0.5602	262817	0.790054	1	95992804	rs117623858:C:A	A	C	0.0001	-0.3724	0.1569	0.01761	221863	0.790054	1.52513	1.52513
1	95992870	rs144219331:A:G	A	G	0.9998	0.0037	0.1008	0.9707	262817	0.900502	1	95992870	rs144219331:A:G	A	G	0.9998	-0.2342	0.1072	0.02898	221863	0.900502	1.61674	1.61674
1	95992933	rs115583138:C:G	C	G	0.9995	0.0189	0.0645	0.769	262817	0.798025	1	95992933	rs115583138:C:G	C	G	0.9996	-0.1743	0.0788	0.02706	221863	0.798025	1.89725	1.89725
1	95992986	rs536736093:A:G	A	G	0.9999	-0.1162	0.1356	0.3916	262817	0.806899	1	95992986	rs536736093:A:G	A	G	0.9999	-0.0255	0.1338	0.8487	221863	0.806899	-0.476118	0.476118
1	95993169	rs185145931:A:C	A	C	0.9979	-0.01	0.0303	0.7427	262817	0.888812	1	95993169	rs185145931:A:C	A	C	0.9979	0.0549	0.0334	0.09962	221863	0.888812	-1.43915	1.43915
1	95993204	rs547238380:G:A	A	G	0.0003	0.0995	0.0731	0.1737	262817	0.947951	1	95993204	rs547238380:G:A	A	G	0.0003	0.0563	0.0896	0.5297	221863	0.947951	0.373585	0.373585
1	95993281	rs7522301:C:T	T	C	0.9374	0.0105	0.0046	0.02239	393039	1	1	95993281	rs7522301:C:T	T	C	0.9387	0.0108	0.005	0.03205	324558	1	-0.0441559	0.0441559
1	95993311	rs146891169:G:A	A	G	0.0138	0.0359	0.0114	0.001664	262817	0.95938	1	95993311	rs146891169:G:A	A	G	0.014	0.0128	0.0124	0.3023	221863	0.95938	1.37141	1.37141
1	95993561	rs183720003:A:G	A	G	0.9999	0.1241	0.1338	0.3537	262817	0.80608	1	95993561	rs183720003:A:G	A	G	0.9999	-0.1871	0.1548	0.2268	221863	0.80608	1.52094	1.52094
1	95993664	rs144432507:A:G	A	G	0.9996	-0.0675	0.0662	0.3081	262817	0.872612	1	95993664	rs144432507:A:G	A	G	0.9996	-0.1131	0.0785	0.1496	221863	0.872612	0.444066	0.444066
1	95993694	rs12079798:A:G	A	G	0.5495	-0.0023	0.0025	0.3571	394832	0.995035	1	95993694	rs12079798:A:G	A	G	0.5414	0.0022	0.0028	0.4196	326389	0.995035	-1.19883	1.19883
1	95994081	rs374763458:G:A	A	G	0.0002	-0.0607	0.1077	0.5728	262817	0.655655	1	95994081	rs374763458:G:A	A	G	0.0002	-0.0008	0.1204	0.9944	221863	0.655655	-0.370804	0.370804
1	95994467	rs187014771:C:T	T	C	0.0002	-0.1007	0.0938	0.2832	262817	0.839351	1	95994467	rs187014771:C:T	T	C	0.0002	0.1407	0.1098	0.2001	221863	0.839351	-1.67162	1.67162
1	95994505	rs540292256:T:C	T	C	0.9996	-0.0145	0.0922	0.8751	262817	0.536037	1	95994505	rs540292256:T:C	T	C	0.9997	0.0287	0.1124	0.7984	221863	0.536037	-0.297158	0.297158
1	95994678	rs870985:T:C	T	C	0.316	-0.0019	0.0023	0.4011	394908	0.996145	1	95994678	rs870985:T:C	T	C	0.3128	-0.0105	0.0025	2.782e-05	326462	0.996145	2.5316	2.5316
1	95994680	rs114161287:T:G	T	G	0.9993	0.0086	0.0502	0.864	262817	0.923117	1	95994680	rs114161287:T:G	T	G	0.9994	0.1414	0.0582	0.01509	221863	0.923117	-1.72784	1.72784
1	95994852	rs870984:G:A	A	G	0.2749	0.0024	0.0026	0.3491	394833	0.994525	1	95994852	rs870984:G:A	A	G	0.2744	-0.0023	0.0028	0.4036	326390	0.994525	1.23005	1.23005
1	95995022	rs114117314:G:A	A	G	0.0511	-0.0198	0.006	0.0009795	262817	0.970942	1	95995022	rs114117314:G:A	A	G	0.0513	-0.015	0.0066	0.02236	221863	0.970942	-0.538138	0.538138
1	95995126	rs545053873:G:C	C	G	0.0003	0.0753	0.0954	0.43	262817	0.58123	1	95995126	rs545053873:G:C	C	G	0.0003	-0.0539	0.1055	0.6092	221863	0.58123	0.908342	0.908342
1	95995214	rs145435911:T:C	T	C	0.9997	0.0006	0.0914	0.9945	262817	0.6634	1	95995214	rs145435911:T:C	T	C	0.9998	-0.0359	0.136	0.7919	221863	0.6634	0.222752	0.222752
1	95995323	rs115711478:C:T	T	C	0.0004	0.0536	0.0644	0.4054	262817	0.886611	1	95995323	rs115711478:C:T	T	C	0.0004	-0.0076	0.0773	0.922	221863	0.886611	0.608281	0.608281
1	95995427	rs611087:A:G	A	G	0.9388	0.0106	0.0047	0.02266	394789	0.993585	1	95995427	rs611087:A:G	A	G	0.9399	0.012	0.0051	0.01808	326428	0.993585	-0.201862	0.201862
1	95995647	rs148826080:T:A	A	T	0.0001	0.1592	0.1211	0.1887	262817	0.751277	1	95995647	rs148826080:T:A	A	T	0.0001	-0.0991	0.1561	0.5256	221863	0.751277	1.30741	1.30741
1	95995766	rs184349209:G:A	A	G	0.0019	-0.0384	0.0361	0.2865	262817	0.674075	1	95995766	rs184349209:G:A	A	G	0.0019	-0.0188	0.0396	0.6351	221863	0.674075	-0.365773	0.365773
1	95995897	rs138238675:G:C	C	G	0.0005	0.0351	0.0649	0.5893	262817	0.833658	1	95995897	rs138238675:G:C	C	G	0.0005	-0.0419	0.071	0.5547	221863	0.833658	0.800478	0.800478
1	95996295	rs185776241:C:T	T	C	0.001	-0.0135	0.0528	0.7979	262817	0.610287	1	95996295	rs185776241:C:T	T	C	0.0011	0.0963	0.0559	0.08484	221863	0.610287	-1.42794	1.42794
1	95996296	rs72725782:G:A	A	G	0.0013	0.0488	0.0443	0.27	262817	0.659137	1	95996296	rs72725782:G:A	A	G	0.0013	0.0205	0.0482	0.6705	221863	0.659137	0.432289	0.432289
1	95996331	rs549538107:G:C	C	G	0.0006	0.028	0.0556	0.6141	262817	0.863857	1	95996331	rs549538107:G:C	C	G	0.0006	-0.005	0.061	0.9352	221863	0.863857	0.399821	0.399821
1	95996502	rs181035577:G:A	A	G	0.0029	-0.013	0.0277	0.6381	262817	0.774131	1	95996502	rs181035577:G:A	A	G	0.003	0.0076	0.0299	0.8002	221863	0.774131	-0.505409	0.505409
1	95996523	rs2786595:C:A	A	C	0.0007	-0.0455	0.0529	0.3899	262817	0.886881	1	95996523	rs2786595:C:A	A	C	0.0006	-0.062	0.059	0.2933	221863	0.886881	0.208221	0.208221
1	95996680	rs113996956:C:A	A	C	0.0006	0.0965	0.055	0.07927	262817	0.929562	1	95996680	rs113996956:C:A	A	C	0.0005	0.0754	0.0668	0.2592	221863	0.929562	0.243849	0.243849
1	95996701	rs4565771:A:T	A	T	0.0657	-0.0076	0.0052	0.14	262817	0.998624	1	95996701	rs4565771:A:T	A	T	0.0645	-0.0099	0.0057	0.08173	221863	0.998624	0.298099	0.298099
1	95996831	rs534029284:A:G	A	G	0.9979	-0.0318	0.0312	0.309	262817	0.829417	1	95996831	rs534029284:A:G	A	G	0.9979	-0.0288	0.0344	0.4018	221863	0.829417	-0.0645976	0.0645976
1	95996985	rs111895820:A:C	A	C	0.9997	-0.0007	0.075	0.9925	262817	0.885669	1	95996985	rs111895820:A:C	A	C	0.9997	0.128	0.0908	0.1586	221863	0.885669	-1.09281	1.09281
1	95997049	rs183247699:T:A	A	T	0.0002	0.0282	0.1231	0.8191	262817	0.676348	1	95997049	rs183247699:T:A	A	T	0.0002	-0.1877	0.1293	0.1465	221863	0.676348	1.20934	1.20934
1	95997068	rs12136757:T:C	T	C	0.9208	0.0075	0.0042	0.07605	394863	0.994183	1	95997068	rs12136757:T:C	T	C	0.9209	0.0188	0.0046	4.816e-05	326451	0.994183	-1.81411	1.81411
1	95997169	rs536389485:A:G	A	G	0.9997	0.131	0.0837	0.1177	262817	0.741438	1	95997169	rs536389485:A:G	A	G	0.9996	0.1132	0.0833	0.1742	221863	0.741438	0.150736	0.150736
1	95997247	rs4000592:T:A	A	T	0.0011	-0.0145	0.0407	0.7212	262817	0.877815	1	95997247	rs4000592:T:A	A	T	0.0011	-0.0375	0.0451	0.4055	221863	0.877815	0.378604	0.378604
1	95997255	rs199753282:A:T	A	T	0.9995	-0.1027	0.1062	0.3338	262817	0.33485	1	95997255	rs199753282:A:T	A	T	0.9995	0.1454	0.1098	0.1853	221863	0.33485	-1.62416	1.62416
1	95997484	rs139776265:A:G	A	G	0.9995	-0.0601	0.0665	0.3664	262817	0.790969	1	95997484	rs139776265:A:G	A	G	0.9995	0.0089	0.0755	0.9064	221863	0.790969	-0.685812	0.685812
1	95997493	rs144520346:A:G	A	G	0.9945	0.0308	0.0187	0.1005	262817	0.891725	1	95997493	rs144520346:A:G	A	G	0.9945	0.0018	0.0205	0.9299	221863	0.891725	1.04513	1.04513
1	95997703	rs146598019:G:A	A	G	0.0002	0.0559	0.1113	0.6157	262817	0.849708	1	95997703	rs146598019:G:A	A	G	0.0001	-0.0143	0.1316	0.9134	221863	0.849708	0.407299	0.407299
1	95997909	rs74103215:C:T	T	C	0.0007	0.0633	0.0509	0.2136	262817	0.863893	1	95997909	rs74103215:C:T	T	C	0.0007	0.036	0.0571	0.529	221863	0.863893	0.356894	0.356894
1	95997971	rs142092675:A:C	A	C	0.9998	-0.0791	0.1128	0.483	262817	0.848251	1	95997971	rs142092675:A:C	A	C	0.9999	-0.0029	0.1332	0.9826	221863	0.848251	-0.436563	0.436563
1	95998070	rs1396630:C:T	T	C	0.0315	-0.0003	0.0077	0.9696	314661	0.928824	1	95998070	rs1396630:C:T	T	C	0.031	0.01	0.0086	0.2406	221863	0.928824	-0.892285	0.892285
1	95998136	rs78388303:C:T	T	C	0.0008	-0.0315	0.0493	0.5231	262817	0.793669	1	95998136	rs78388303:C:T	T	C	0.0007	-0.1853	0.0597	0.001912	221863	0.793669	1.98645	1.98645
1	95998883	rs12141480:G:C	C	G	0.072	-0.005	0.0044	0.2587	394859	0.996192	1	95998883	rs12141480:G:C	C	G	0.072	-0.0193	0.0048	6.315e-05	326450	0.996192	2.19611	2.19611
1	95999282	rs1509177:G:A	A	G	0.5345	0.0034	0.0023	0.1301	394905	0.99592	1	95999282	rs1509177:G:A	A	G	0.536	0.0094	0.0025	0.0001424	326462	0.99592	-1.76623	1.76623
1	95999952	rs114103814:G:A	A	G	0.0007	-0.0022	0.0503	0.9647	262817	0.922182	1	95999952	rs114103814:G:A	A	G	0.0006	-0.1411	0.0582	0.01534	221863	0.922182	1.80567	1.80567
1	96000013	rs116289588:T:C	T	C	0.9993	0.0054	0.0503	0.9142	262817	0.922863	1	96000013	rs116289588:T:C	T	C	0.9994	0.1409	0.0582	0.01557	221863	0.922863	-1.76147	1.76147
1	96000478	rs189210631:G:A	A	G	0.0011	-0.0268	0.0446	0.5479	262817	0.740554	1	96000478	rs189210631:G:A	A	G	0.001	0.0182	0.053	0.7314	221863	0.740554	-0.649644	0.649644
1	96000954	rs651732:C:T	T	C	0.0011	-0.0201	0.0416	0.6293	262817	0.875577	1	96000954	rs651732:C:T	T	C	0.001	-0.0347	0.046	0.4503	221863	0.875577	0.235405	0.235405
1	96001265	rs74103216:C:G	C	G	0.9988	-0.0123	0.0388	0.751	262817	0.907325	1	96001265	rs74103216:C:G	C	G	0.999	0.0025	0.0466	0.9567	221863	0.907325	-0.24407	0.24407
1	96001525	rs1509178:T:C	T	C	0.9208	0.0076	0.0043	0.07477	394858	0.993726	1	96001525	rs1509178:T:C	T	C	0.9209	0.0189	0.0046	4.648e-05	326449	0.993726	-1.79456	1.79456
1	96001731	rs74103217:C:A	A	C	0.0012	0.0067	0.0385	0.8611	262817	0.899513	1	96001731	rs74103217:C:A	A	C	0.001	-0.0013	0.0461	0.9767	221863	0.899513	0.133195	0.133195
1	96001732	rs149308945:G:A	A	G	0.0001	-0.0943	0.1633	0.5639	262817	0.59529	1	96001732	rs149308945:G:A	A	G	0.0001	-0.1439	0.18	0.4241	221863	0.59529	0.204084	0.204084
1	96001763	rs369795275:C:T	T	C	0.0002	0.0061	0.1001	0.9515	262817	0.851305	1	96001763	rs369795275:C:T	T	C	0.0002	-0.0534	0.0996	0.5918	221863	0.851305	0.421359	0.421359
1	96001836	rs80346588:A:C	A	C	0.9999	0.0944	0.1244	0.4483	262817	0.8532	1	96001836	rs80346588:A:C	A	C	0.9999	0.0967	0.139	0.4867	221863	0.8532	-0.0123299	0.0123299
1	96001901	rs148333023:C:T	T	C	0.0005	0.0636	0.0652	0.3294	262817	0.817473	1	96001901	rs148333023:C:T	T	C	0.0005	-0.0304	0.07	0.6642	221863	0.817473	0.982636	0.982636
1	96001960	rs540214761:T:C	T	C	0.9994	0.0744	0.0612	0.2243	262817	0.704727	1	96001960	rs540214761:T:C	T	C	0.9993	0.0064	0.0653	0.9219	221863	0.704727	0.759811	0.759811
1	96002184	rs141942276:C:T	T	C	0.0001	-0.0157	0.1191	0.8952	262817	0.800443	1	96002184	rs141942276:C:T	T	C	0.0001	-0.3717	0.1559	0.01714	221863	0.800443	1.81459	1.81459
1	96002378	rs72725788:T:G	T	G	0.9954	0.0249	0.0207	0.2304	262817	0.857976	1	96002378	rs72725788:T:G	T	G	0.9952	-0.008	0.0224	0.7207	221863	0.857976	1.07869	1.07869
1	96002548	rs537966850:A:G	A	G	0.9998	-0.0787	0.1127	0.4852	262817	0.849474	1	96002548	rs537966850:A:G	A	G	0.9999	-0.0057	0.1333	0.9656	221863	0.849474	-0.418201	0.418201
1	96002621	rs116291647:G:T	T	G	0.0177	0.0069	0.0099	0.4822	262817	1	1	96002621	rs116291647:G:T	T	G	0.0177	-0.0108	0.0108	0.3192	221863	1	1.20811	1.20811
1	96002660	rs192398773:T:C	T	C	0.9995	0.0622	0.0747	0.4054	262817	0.586446	1	96002660	rs192398773:T:C	T	C	0.9994	0.0198	0.0785	0.8005	221863	0.586446	0.391281	0.391281
1	96002680	rs139536074:C:T	T	C	0.0002	0.0157	0.1099	0.8867	262817	0.729682	1	96002680	rs139536074:C:T	T	C	0.0002	-0.1079	0.1306	0.4088	221863	0.729682	0.724129	0.724129
1	96002732	rs75938035:A:G	A	G	0.988	0.0093	0.012	0.4356	262817	1	1	96002732	rs75938035:A:G	A	G	0.9879	-0.0043	0.0131	0.7444	221863	1	0.765532	0.765532
1	96002800	rs114427474:G:T	T	G	0.0007	-0.0022	0.0502	0.9647	262817	0.922009	1	96002800	rs114427474:G:T	T	G	0.0006	-0.1408	0.0582	0.01552	221863	0.922009	1.80331	1.80331
1	96002882	rs10783011:T:C	T	C	0.1387	-0.0099	0.0037	0.008283	262817	0.997986	1	96002882	rs10783011:T:C	T	C	0.1374	-0.0178	0.0041	1.417e-05	221863	0.997986	1.43046	1.43046
1	96002945	rs188038159:C:T	T	C	0.0001	0.1537	0.1334	0.2493	262817	0.83123	1	96002945	rs188038159:C:T	T	C	0.0001	-0.04	0.1667	0.8105	221863	0.83123	0.907238	0.907238
1	96003151	rs549223244:T:C	T	C	0.9999	-0.3726	0.1443	0.009795	262817	0.675583	1	96003151	rs549223244:T:C	T	C	0.9999	-0.2263	0.1995	0.2567	221863	0.675583	-0.594192	0.594192
1	96003383	rs190009597:A:T	A	T	0.9999	0.0502	0.1209	0.678	262817	0.829375	1	96003383	rs190009597:A:T	A	T	0.9999	0.3797	0.1584	0.01654	221863	0.829375	-1.65356	1.65356
1	96003406	rs192834769:C:A	A	C	0.0078	0.0134	0.0153	0.3823	262817	0.936405	1	96003406	rs192834769:C:A	A	C	0.0077	-0.0029	0.0169	0.8632	221863	0.936405	0.715009	0.715009
1	96003617	rs146155804:C:T	T	C	0.0001	-0.0532	0.1202	0.6584	262817	0.798978	1	96003617	rs146155804:C:T	T	C	0.0001	-0.3713	0.1561	0.01735	221863	0.798978	1.61459	1.61459
1	96003722	rs79259337:C:T	T	C	0.0367	0.0173	0.0071	0.01436	262817	0.960574	1	96003722	rs79259337:C:T	T	C	0.0368	0.0123	0.0077	0.1105	221863	0.960574	0.477383	0.477383
1	96003725	rs189350571:G:C	C	G	0.0001	-0.1304	0.1267	0.3032	262817	0.92334	1	96003725	rs189350571:G:C	C	G	0.0001	0.1423	0.1394	0.3074	221863	0.92334	-1.44764	1.44764
1	96003729	rs114856571:C:A	A	C	0.0007	0.0654	0.0506	0.196	262817	0.905938	1	96003729	rs114856571:C:A	A	C	0.0006	-0.0599	0.0597	0.3157	221863	0.905938	1.6011	1.6011
1	96003771	rs574461359:G:A	A	G	0.0005	0.118	0.0703	0.09324	262817	0.702105	1	96003771	rs574461359:G:A	A	G	0.0004	0.0894	0.0829	0.2812	221863	0.702105	0.263123	0.263123
1	96003860	rs543463933:G:A	A	G	0.0003	-0.2029	0.1268	0.1095	262817	0.34442	1	96003860	rs543463933:G:A	A	G	0.0003	-0.1906	0.1319	0.1484	221863	0.34442	-0.0672263	0.0672263
1	96004123	rs116819190:G:T	T	G	0.006	-0.0018	0.018	0.9186	262817	0.879186	1	96004123	rs116819190:G:T	T	G	0.006	-0.0021	0.0197	0.9169	221863	0.879186	0.0112423	0.0112423
1	96004381	rs531636592:A:G	A	G	0.9995	0.082	0.0637	0.1979	262817	0.898737	1	96004381	rs531636592:A:G	A	G	0.9995	0.0074	0.0671	0.9126	221863	0.898737	0.806305	0.806305
1	96004523	rs117067190:T:C	T	C	0.9999	0.047	0.1208	0.6972	262817	0.802393	1	96004523	rs117067190:T:C	T	C	0.9999	0.3909	0.1586	0.01371	221863	0.802393	-1.72497	1.72497
1	96004893	rs77948262:C:T	T	C	0.0074	-0.0151	0.0158	0.3381	262817	0.927192	1	96004893	rs77948262:C:T	T	C	0.0073	-0.0004	0.0174	0.9836	221863	0.927192	-0.625447	0.625447
1	96004894	rs377310740:G:A	A	G	0.0002	0.0551	0.1002	0.5827	262817	0.844485	1	96004894	rs377310740:G:A	A	G	0.0002	0.1955	0.1068	0.06712	221863	0.844485	-0.958719	0.958719
1	96004909	rs567617997:C:T	T	C	0.0041	0.0279	0.0218	0.2008	262817	0.878254	1	96004909	rs567617997:C:T	T	C	0.0043	0.0473	0.0234	0.04291	221863	0.878254	-0.606606	0.606606
1	96005064	rs114511686:C:T	T	C	0.0007	-0.002	0.0502	0.968	262817	0.921797	1	96005064	rs114511686:C:T	T	C	0.0006	-0.1409	0.0582	0.01544	221863	0.921797	1.80721	1.80721
1	96005359	rs141969916:A:G	A	G	0.9992	0.0693	0.0514	0.1775	262817	0.772379	1	96005359	rs141969916:A:G	A	G	0.9992	-0.0777	0.0581	0.1811	221863	0.772379	1.89499	1.89499
1	96005434	rs11165437:A:G	A	G	0.7253	-0.0029	0.0029	0.3273	262817	0.995651	1	96005434	rs11165437:A:G	A	G	0.7262	0.0052	0.0032	0.1018	221863	0.995651	-1.87562	1.87562
1	96005513	rs1965381:A:G	A	G	0.4533	-0.0025	0.0026	0.3398	262817	0.996357	1	96005513	rs1965381:A:G	A	G	0.4513	-0.0108	0.0028	0.0001473	221863	0.996357	2.17221	2.17221
1	96005530	rs150359641:C:T	T	C	0.0002	-0.0703	0.1234	0.5689	262817	0.487547	1	96005530	rs150359641:C:T	T	C	0.0002	0.0883	0.1474	0.5492	221863	0.487547	-0.825032	0.825032
1	96005547	rs186473463:A:G	A	G	0.9955	-0.0092	0.0214	0.6657	262817	0.840671	1	96005547	rs186473463:A:G	A	G	0.9956	-0.0061	0.0236	0.7949	221863	0.840671	-0.0973074	0.0973074
1	96005573	rs1965382:G:C	C	G	0.5467	0.0025	0.0026	0.3399	262817	0.996382	1	96005573	rs1965382:G:C	C	G	0.5487	0.0108	0.0028	0.0001478	221863	0.996382	-2.17221	2.17221
1	96005627	rs554277592:C:T	T	C	0.0006	0.0073	0.0707	0.9173	262817	0.614384	1	96005627	rs554277592:C:T	T	C	0.0006	0.0914	0.0749	0.2222	221863	0.614384	-0.816524	0.816524
1	96005648	rs140582805:G:A	A	G	0.0001	-0.0496	0.121	0.6819	262817	0.825185	1	96005648	rs140582805:G:A	A	G	0.0001	-0.3856	0.1588	0.01516	221863	0.825185	1.68298	1.68298
1	96005882	rs563675761:G:C	C	G	0.0001	-0.0792	0.1261	0.5301	262817	0.788159	1	96005882	rs563675761:G:C	C	G	0.0001	-0.0298	0.1563	0.8487	221863	0.788159	-0.245985	0.245985
1	96005950	rs543047231:G:T	T	G	0.0001	-0.0424	0.1173	0.7181	262817	0.860579	1	96005950	rs543047231:G:T	T	G	0.0001	0.0646	0.1505	0.6676	221863	0.860579	-0.560759	0.560759
1	96005954	rs190859533:T:A	A	T	0.0017	0.0303	0.0343	0.377	262817	0.836212	1	96005954	rs190859533:T:A	A	T	0.0018	0.0627	0.0373	0.09276	221863	0.836212	-0.63939	0.63939
1	96006095	rs576516742:C:T	T	C	0.001	0.0109	0.0429	0.7997	262817	0.892116	1	96006095	rs576516742:C:T	T	C	0.0009	-0.0665	0.0499	0.1831	221863	0.892116	1.17619	1.17619
1	96006368	rs12083741:A:G	A	G	0.7253	-0.0029	0.0029	0.3229	262817	0.9957	1	96006368	rs12083741:A:G	A	G	0.7262	0.0052	0.0032	0.1022	221863	0.9957	-1.87562	1.87562
1	96006575	rs76821256:A:G	A	G	0.9105	0.0078	0.0046	0.09166	262817	0.979951	1	96006575	rs76821256:A:G	A	G	0.9105	0.0036	0.005	0.4808	221863	0.979951	0.618182	0.618182
1	96006721	rs74103267:A:C	A	C	0.9987	-0.0062	0.0383	0.8713	262817	0.898507	1	96006721	rs74103267:A:C	A	C	0.999	0.0014	0.0456	0.9755	221863	0.898507	-0.127623	0.127623
1	96006745	rs6659085:C:G	C	G	0.7254	-0.0029	0.0029	0.3168	262817	0.99544	1	96006745	rs6659085:C:G	C	G	0.7263	0.0053	0.0032	0.101	221863	0.99544	-1.89878	1.89878
1	96006848	rs114633978:T:G	T	G	0.9862	-0.0352	0.0114	0.00212	262817	0.961441	1	96006848	rs114633978:T:G	T	G	0.9861	-0.012	0.0125	0.3355	221863	0.961441	-1.37134	1.37134
1	96006937	rs550191612:G:A	A	G	0.0029	-0.0366	0.0253	0.1471	262817	0.928292	1	96006937	rs550191612:G:A	A	G	0.0028	0.0144	0.0279	0.6059	221863	0.928292	-1.35411	1.35411
1	96007469	rs115205637:G:C	C	G	0.0061	-0.0091	0.0185	0.6209	262817	0.829536	1	96007469	rs115205637:G:C	C	G	0.0063	0.0232	0.0198	0.2418	221863	0.829536	-1.19198	1.19198
1	96007573	rs61517282:C:T	T	C	0.0013	0.0078	0.0385	0.8402	262817	0.880533	1	96007573	rs61517282:C:T	T	C	0.001	-0.0022	0.0462	0.9627	221863	0.880533	0.166282	0.166282
1	96007716	rs557256144:G:A	A	G	0.0002	0.0614	0.1115	0.5818	262817	0.849292	1	96007716	rs557256144:G:A	A	G	0.0001	-0.02	0.1318	0.8797	221863	0.849292	0.47151	0.47151
1	96007805	rs945825:G:A	A	G	0.0399	0.0008	0.0067	0.9034	262817	0.993015	1	96007805	rs945825:G:A	A	G	0.0402	0.0137	0.0073	0.06067	221863	0.993015	-1.3019	1.3019
1	96007809	rs663055:T:A	A	T	0.0642	-0.0075	0.0053	0.1516	262817	0.994073	1	96007809	rs663055:T:A	A	T	0.0631	-0.0103	0.0058	0.07669	221863	0.994073	0.356377	0.356377
1	96007934	rs12118117:C:T	T	C	0.0717	-0.011	0.0051	0.03012	262817	0.995859	1	96007934	rs12118117:C:T	T	C	0.0717	-0.0212	0.0056	0.000139	221863	0.995859	1.34666	1.34666
1	96008021	rs7522579:A:G	A	G	0.9994	-0.1057	0.0542	0.05098	262817	0.873815	1	96008021	rs7522579:A:G	A	G	0.9995	-0.0003	0.068	0.9966	221863	0.873815	-1.21208	1.21208
1	96008058	rs181764991:T:C	T	C	0.9998	0.1077	0.1299	0.4068	262817	0.661537	1	96008058	rs181764991:T:C	T	C	0.9998	0.1552	0.1304	0.2337	221863	0.661537	-0.258068	0.258068
1	96008143	rs12140197:G:A	A	G	0.0717	-0.0111	0.0051	0.0288	262817	0.995961	1	96008143	rs12140197:G:A	A	G	0.0717	-0.0212	0.0056	0.0001316	221863	0.995961	1.33346	1.33346
1	96008260	rs675198:G:A	A	G	0.0656	-0.0078	0.0052	0.1316	262817	0.997082	1	96008260	rs675198:G:A	A	G	0.0644	-0.0102	0.0057	0.07318	221863	0.997082	0.311059	0.311059
1	96008600	rs76470029:G:A	A	G	0.0399	0.0006	0.0067	0.9291	262817	0.993162	1	96008600	rs76470029:G:A	A	G	0.0402	0.0136	0.0073	0.06228	221863	0.993162	-1.31199	1.31199
1	96008701	rs563232:C:T	T	C	0.0617	-0.0098	0.0044	0.02466	434594	0.996255	1	96008701	rs563232:C:T	T	C	0.0602	-0.0088	0.0047	0.05921	374674	0.996255	-0.155324	0.155324
1	96008724	rs147177381:A:G	A	G	0.9999	0.0294	0.1283	0.8188	262817	0.826678	1	96008724	rs147177381:A:G	A	G	0.9999	0.2134	0.1574	0.1751	221863	0.826678	-0.906111	0.906111
1	96008856	rs550604953:T:G	T	G	0.9995	0.0275	0.0708	0.6978	262817	0.67917	1	96008856	rs550604953:T:G	T	G	0.9995	0.001	0.0743	0.9898	221863	0.67917	0.258206	0.258206
1	96008944	rs678378:A:G	A	G	0.0563	-0.0049	0.0045	0.2691	385226	0.995731	1	96008944	rs678378:A:G	A	G	0.0552	-0.0199	0.0048	4.05e-05	320622	0.995731	2.2798	2.2798
1	96009029	rs140296107:C:T	T	C	0.0003	0.1305	0.1029	0.205	262817	0.49643	1	96009029	rs140296107:C:T	T	C	0.0004	-0.0697	0.1025	0.4963	221863	0.49643	1.37841	1.37841
1	96009080	rs79737306:A:T	A	T	0.9923	0.0126	0.0152	0.4072	262817	0.956308	1	96009080	rs79737306:A:T	A	T	0.9924	-0.0005	0.0168	0.9771	221863	0.956308	0.578221	0.578221
1	96009404	rs185159670:G:A	A	G	0.0001	-0.1123	0.1775	0.5269	262817	0.440522	1	96009404	rs185159670:G:A	A	G	0.0001	-0.1668	0.2075	0.4216	221863	0.440522	0.199589	0.199589
1	96009418	rs530304611:C:T	T	C	0.0006	-0.1039	0.059	0.07814	262817	0.809763	1	96009418	rs530304611:C:T	T	C	0.0006	0.0059	0.0633	0.9259	221863	0.809763	-1.26889	1.26889
1	96009476	rs189910962:T:C	T	C	0.9996	0.065	0.0859	0.4493	262817	0.567918	1	96009476	rs189910962:T:C	T	C	0.9996	-0.0597	0.0964	0.5359	221863	0.567918	0.965774	0.965774
1	96009483	rs144232646:T:C	T	C	0.9999	0.0504	0.1211	0.6773	262817	0.818143	1	96009483	rs144232646:T:C	T	C	0.9999	0.3801	0.1587	0.01661	221863	0.818143	-1.65158	1.65158
1	96009881	rs529132747:G:T	T	G	0.0002	-0.2062	0.1238	0.09594	262817	0.671435	1	96009881	rs529132747:G:T	T	G	0.0002	-0.1735	0.1338	0.1948	221863	0.671435	-0.179387	0.179387
1	96010271	rs17113706:A:C	A	C	0.7261	-0.0029	0.0029	0.3178	262817	0.995717	1	96010271	rs17113706:A:C	A	C	0.7271	0.0053	0.0032	0.09529	221863	0.995717	-1.89878	1.89878
1	96010284	rs191779405:C:A	A	C	0.0007	-0.0039	0.0502	0.9381	262817	0.920487	1	96010284	rs191779405:C:A	A	C	0.0006	-0.1417	0.0582	0.01484	221863	0.920487	1.7929	1.7929
1	96010309	rs574286041:T:C	T	C	0.9999	0.1231	0.1379	0.3721	262817	0.87607	1	96010309	rs574286041:T:C	T	C	0.9999	-0.0114	0.152	0.94	221863	0.87607	0.655354	0.655354
1	96010431	rs78684896:A:G	A	G	0.9977	-0.0161	0.0264	0.5407	262817	0.981183	1	96010431	rs78684896:A:G	A	G	0.998	-0.0017	0.0311	0.9567	221863	0.981183	-0.352991	0.352991
1	96010464	rs148894706:G:A	A	G	0.0097	-0.0151	0.0135	0.2626	262817	0.978208	1	96010464	rs148894706:G:A	A	G	0.0096	-0.015	0.0147	0.3087	221863	0.978208	-0.00501041	0.00501041
1	96010615	rs150970881:C:T	T	C	0.0004	0.0989	0.0856	0.2478	262817	0.642095	1	96010615	rs150970881:C:T	T	C	0.0003	-0.0554	0.0952	0.5603	221863	0.642095	1.20523	1.20523
1	96010718	rs141017154:C:T	T	C	0.0004	-0.061	0.0664	0.3587	262817	0.916727	1	96010718	rs141017154:C:T	T	C	0.0003	0.0468	0.0892	0.5998	221863	0.916727	-0.969418	0.969418
1	96010721	rs599250:T:A	A	T	0.9183	0.0133	0.0048	0.005409	262817	0.993108	1	96010721	rs599250:T:A	A	T	0.9184	0.0207	0.0052	8.091e-05	221863	0.993108	-1.04568	1.04568
1	96010764	rs72970893:G:A	A	G	0.001	0.077	0.0417	0.06488	262817	0.900035	1	96010764	rs72970893:G:A	A	G	0.0008	0.0408	0.0522	0.4342	221863	0.900035	0.541826	0.541826
1	96010835	rs186554472:T:C	T	C	0.9986	0.03	0.0359	0.4037	262817	0.915489	1	96010835	rs186554472:T:C	T	C	0.9985	0.0436	0.0386	0.2592	221863	0.915489	-0.257996	0.257996
1	96010849	rs61771878:T:C	T	C	0.9989	0.0074	0.0457	0.8718	262817	0.761958	1	96010849	rs61771878:T:C	T	C	0.9989	0.0142	0.0501	0.7773	221863	0.761958	-0.100277	0.100277
1	96010927	rs145685439:A:G	A	G	0.9998	0.0841	0.107	0.4314	262817	0.81076	1	96010927	rs145685439:A:G	A	G	0.9999	0.3698	0.1392	0.007905	221863	0.81076	-1.62725	1.62725
1	96010960	rs138367242:A:G	A	G	0.9897	-0.0197	0.0131	0.1309	262817	0.977212	1	96010960	rs138367242:A:G	A	G	0.9896	-0.0251	0.0143	0.07996	221863	0.977212	0.278447	0.278447
1	96011008	rs374297447:T:C	T	C	0.9998	-0.0642	0.1116	0.5654	262817	0.849759	1	96011008	rs374297447:T:C	T	C	0.9999	0.0225	0.1319	0.8643	221863	0.849759	-0.501801	0.501801
1	96011032	rs552699989:A:C	A	C	0.9998	-0.0842	0.0976	0.3883	262817	0.742705	1	96011032	rs552699989:A:C	A	C	0.9998	0.1195	0.11	0.2773	221863	0.742705	-1.38518	1.38518
1	96011070	rs573589539:G:T	T	G	0.0004	-0.0371	0.0669	0.5795	262817	0.868938	1	96011070	rs573589539:G:T	T	G	0.0005	-0.01	0.0715	0.8887	221863	0.868938	-0.276763	0.276763
1	96011304	rs11165438:G:T	T	G	0.2181	0.0022	0.0026	0.3987	394000	0.995914	1	96011304	rs11165438:G:T	T	G	0.2153	-0.0034	0.0028	0.2373	325605	0.995914	1.46559	1.46559
1	96011429	rs474971:G:A	A	G	0.9993	-0.0345	0.0504	0.4941	262817	0.913354	1	96011429	rs474971:G:A	A	G	0.9993	0.0669	0.0569	0.2398	221863	0.913354	-1.33401	1.33401
1	96011486	rs79884987:G:T	T	G	0.081	-0.0137	0.0048	0.004333	262817	0.993115	1	96011486	rs79884987:G:T	T	G	0.0809	-0.0203	0.0053	0.0001181	221863	0.993115	0.923009	0.923009
1	96011822	rs55687404:A:G	A	G	0.9602	-0.0005	0.0067	0.9384	262817	0.993376	1	96011822	rs55687404:A:G	A	G	0.9599	-0.0135	0.0073	0.06377	221863	0.993376	1.31199	1.31199
1	96011831	rs553612787:C:T	T	C	0.0002	0.1418	0.1132	0.2104	262817	0.889478	1	96011831	rs553612787:C:T	T	C	0.0001	-0.1359	0.1272	0.2855	221863	0.889478	1.63088	1.63088
1	96011846	rs56132028:G:A	A	G	0.0389	0.0017	0.0068	0.8029	262817	0.9941	1	96011846	rs56132028:G:A	A	G	0.0392	0.0145	0.0074	0.04976	221863	0.9941	-1.27365	1.27365
1	96011976	rs877626:A:T	A	T	0.1388	-0.0099	0.0037	0.007964	262817	0.997316	1	96011976	rs877626:A:T	A	T	0.1374	-0.0181	0.0041	1.088e-05	221863	0.997316	1.48479	1.48479
1	96012210	rs149418309:G:A	A	G	0.0001	-0.0827	0.1296	0.523	262817	0.739876	1	96012210	rs149418309:G:A	A	G	0.0001	-0.0145	0.1629	0.9289	221863	0.739876	-0.327625	0.327625
1	96012215	rs577359238:G:A	A	G	0.0002	-0.0749	0.1145	0.5132	262817	0.66806	1	96012215	rs577359238:G:A	A	G	0.0002	-0.0152	0.1318	0.908	221863	0.66806	-0.341945	0.341945
1	96012308	rs559831903:G:A	A	G	0.0002	-0.0915	0.1055	0.3859	262817	0.682296	1	96012308	rs559831903:G:A	A	G	0.0003	-0.0216	0.1076	0.8413	221863	0.682296	-0.463861	0.463861
1	96012494	rs369236509:A:G	A	G	0.9999	-0.4184	0.2034	0.03964	262817	0.353073	1	96012494	rs369236509:A:G	A	G	0.9999	-0.124	0.2152	0.5645	221863	0.353073	-0.994217	0.994217
1	96012574	rs528554585:T:C	T	C	0.9994	0.0959	0.0596	0.1079	262817	0.85203	1	96012574	rs528554585:T:C	T	C	0.9994	0.0004	0.0637	0.9954	221863	0.85203	1.09475	1.09475
1	96012636	rs548387708:A:G	A	G	0.9981	-0.0287	0.0314	0.3614	262817	0.919745	1	96012636	rs548387708:A:G	A	G	0.9982	0.0027	0.0347	0.9373	221863	0.919745	-0.670969	0.670969
1	96012647	rs78549913:G:A	A	G	0.0002	0.0361	0.1203	0.7639	262817	0.678698	1	96012647	rs78549913:G:A	A	G	0.0001	-0.1019	0.1763	0.5634	221863	0.678698	0.646572	0.646572
1	96012743	rs144845567:A:C	A	C	0.9973	0.0166	0.0271	0.5385	262817	0.878575	1	96012743	rs144845567:A:C	A	C	0.9972	0.0176	0.0286	0.5372	221863	0.878575	-0.0253806	0.0253806
1	96012870	rs1983190:G:A	A	G	0.5903	0.0027	0.0023	0.2336	394889	0.997803	1	96012870	rs1983190:G:A	A	G	0.5922	0.011	0.0025	1.276e-05	326446	0.997803	-2.44329	2.44329
1	96012978	rs12353949:C:T	T	C	0.2725	0.0027	0.0029	0.3591	262817	0.995883	1	96012978	rs12353949:C:T	T	C	0.2717	-0.0055	0.0032	0.08387	221863	0.995883	1.89878	1.89878
1	96013072	rs147161173:C:T	T	C	0.0031	0.0531	0.0259	0.04035	262817	0.833985	1	96013072	rs147161173:C:T	T	C	0.0031	0.0123	0.0282	0.6628	221863	0.833985	1.06558	1.06558
1	96013073	rs12354293:G:A	A	G	0.2716	0.0015	0.0026	0.5567	394811	0.995781	1	96013073	rs12354293:G:A	A	G	0.271	-0.0027	0.0028	0.3374	326375	0.995781	1.09919	1.09919
1	96013194	rs548500647:C:T	T	C	0.0002	0.0455	0.1126	0.686	262817	0.77283	1	96013194	rs548500647:C:T	T	C	0.0002	-0.0112	0.1073	0.9169	221863	0.77283	0.364541	0.364541
1	96013262	rs74103271:C:T	T	C	0.0007	0.0527	0.0502	0.2935	262817	0.879953	1	96013262	rs74103271:C:T	T	C	0.0006	0.0497	0.0592	0.4015	221863	0.879953	0.0386504	0.0386504
1	96013540	rs141213940:G:A	A	G	0.0003	0.0106	0.0791	0.8936	262817	0.779566	1	96013540	rs141213940:G:A	A	G	0.0003	-0.1655	0.0954	0.08261	221863	0.779566	1.42099	1.42099
1	96013811	rs150710851:G:T	T	G	0.0009	0.0317	0.0459	0.4895	262817	0.943433	1	96013811	rs150710851:G:T	T	G	0.0009	0.0625	0.0478	0.191	221863	0.943433	-0.464769	0.464769
1	96013932	rs560761757:A:T	A	T	0.9998	-0.1393	0.097	0.151	262817	0.835377	1	96013932	rs560761757:A:T	A	T	0.9997	0.0124	0.0877	0.8875	221863	0.835377	-1.16007	1.16007
1	96014011	rs11165439:G:T	T	G	0.587	0.0027	0.0026	0.3125	262817	0.997683	1	96014011	rs11165439:G:T	T	G	0.5894	0.0134	0.0029	3.556e-06	221863	0.997683	-2.7472	2.7472
1	96014112	rs6691450:T:C	T	C	0.9988	-0.017	0.0393	0.6645	262817	0.913224	1	96014112	rs6691450:T:C	T	C	0.999	-0.0046	0.0471	0.9222	221863	0.913224	-0.202144	0.202144
1	96014113	rs575038227:C:T	T	C	0.0003	0.1751	0.1367	0.2001	262817	0.35404	1	96014113	rs575038227:C:T	T	C	0.0002	-0.3419	0.1629	0.03583	221863	0.35404	2.43114	2.43114
1	96014208	rs114417262:A:C	A	C	0.9993	-0.0265	0.0549	0.6293	262817	0.837139	1	96014208	rs114417262:A:C	A	C	0.9993	0.0923	0.0612	0.1313	221863	0.837139	-1.44498	1.44498
1	96014418	rs11810218:G:A	A	G	0.002	-0.0183	0.0309	0.5529	262817	0.863978	1	96014418	rs11810218:G:A	A	G	0.0018	0.0352	0.0362	0.3298	221863	0.863978	-1.12408	1.12408
1	96014624	rs577595621:A:G	A	G	0.9999	-0.0847	0.1423	0.5518	262817	0.759116	1	96014624	rs577595621:A:G	A	G	0.9999	0.0392	0.1484	0.7915	221863	0.759116	-0.602623	0.602623
1	96014752	rs146529089:G:A	A	G	0.0002	0.068	0.1116	0.5422	262817	0.851393	1	96014752	rs146529089:G:A	A	G	0.0001	-0.027	0.132	0.8381	221863	0.851393	0.549596	0.549596
1	96014796	rs12402416:C:T	T	C	0.2725	0.0027	0.0029	0.3661	262817	0.996238	1	96014796	rs12402416:C:T	T	C	0.2717	-0.0055	0.0032	0.08427	221863	0.996238	1.89878	1.89878
1	96014856	rs79901093:C:T	T	C	0.0243	0.0175	0.0085	0.03942	262817	1	1	96014856	rs79901093:C:T	T	C	0.0245	0.0271	0.0092	0.003308	221863	1	-0.766432	0.766432
1	96015011	rs185789804:T:C	T	C	0.9999	0.2249	0.127	0.07656	262817	0.769722	1	96015011	rs185789804:T:C	T	C	0.9999	0.1818	0.1347	0.1773	221863	0.769722	0.232809	0.232809
1	96015078	rs74498162:T:G	T	G	0.9999	0.083	0.1257	0.5088	262817	0.77558	1	96015078	rs74498162:T:G	T	G	0.9999	0.459	0.1673	0.006073	221863	0.77558	-1.79681	1.79681
1	96015084	rs79525107:C:T	T	C	0.0008	-0.012	0.0466	0.7962	262817	0.89916	1	96015084	rs79525107:C:T	T	C	0.0007	-0.1691	0.055	0.002113	221863	0.89916	2.17931	2.17931
1	96015086	rs541918109:C:G	C	G	0.9997	-0.0013	0.095	0.989	262817	0.733613	1	96015086	rs541918109:C:G	C	G	0.9997	0.0499	0.0992	0.6148	221863	0.733613	-0.372764	0.372764
1	96015487	rs575939576:T:C	T	C	0.9999	0.0634	0.1985	0.7494	262817	0.320853	1	96015487	rs575939576:T:C	T	C	0.9999	0.388	0.2574	0.1317	221863	0.320853	-0.998618	0.998618
1	96015502	rs114423792:A:T	A	T	0.9996	0.0476	0.0776	0.5394	262817	0.756031	1	96015502	rs114423792:A:T	A	T	0.9996	-0.1467	0.0838	0.08001	221863	0.756031	1.70123	1.70123
1	96015668	rs17113712:T:A	A	T	0.0174	-0.0005	0.01	0.9569	262817	0.984133	1	96015668	rs17113712:T:A	A	T	0.0177	0.0165	0.0109	0.1307	221863	0.984133	-1.14925	1.14925
1	96015692	rs184088608:G:A	A	G	0.001	0.0715	0.0431	0.09732	262817	0.951119	1	96015692	rs184088608:G:A	A	G	0.001	-0.1137	0.046	0.01352	221863	0.951119	2.93798	2.93798
1	96015938	rs10158474:A:G	A	G	0.4227	-0.0038	0.0026	0.1461	262817	0.999224	1	96015938	rs10158474:A:G	A	G	0.4202	-0.0137	0.0029	2.028e-06	221863	0.999224	2.54181	2.54181
1	96015939	rs1509183:A:G	A	G	0.7252	-0.0027	0.0029	0.3485	262817	0.996826	1	96015939	rs1509183:A:G	A	G	0.7263	0.0054	0.0032	0.09111	221863	0.996826	-1.87562	1.87562
1	96015940	rs371654213:C:T	T	C	0.0003	-0.0032	0.0971	0.9736	262817	0.703028	1	96015940	rs371654213:C:T	T	C	0.0003	0.0917	0.0938	0.3284	221863	0.703028	-0.702927	0.702927
1	96016179	rs4950067:T:A	A	T	0.2743	0.0027	0.0029	0.3654	262817	0.997165	1	96016179	rs4950067:T:A	A	T	0.2734	-0.0054	0.0032	0.09319	221863	0.997165	1.87562	1.87562
1	96016220	rs141279933:G:A	A	G	0.0065	0.0025	0.0178	0.8869	262817	0.830669	1	96016220	rs141279933:G:A	A	G	0.0066	-0.017	0.0194	0.3811	221863	0.830669	0.740637	0.740637
1	96016259	rs560614488:G:A	A	G	0.0001	-0.0179	0.1246	0.8858	262817	0.787282	1	96016259	rs560614488:G:A	A	G	0.0001	-0.2067	0.1358	0.128	221863	0.787282	1.02441	1.02441
1	96016435	rs114753197:A:G	A	G	0.9974	-0.0539	0.0281	0.05489	262817	0.822148	1	96016435	rs114753197:A:G	A	G	0.9973	0.0062	0.0302	0.8365	221863	0.822148	-1.45693	1.45693
1	96016508	rs510054:G:C	C	G	0.4909	-0.0081	0.0031	0.009925	262817	0.689512	1	96016508	rs510054:G:C	C	G	0.4907	-0.0059	0.0034	0.08353	221863	0.689512	-0.478148	0.478148
1	96016578	rs11588431:A:G	A	G	0.9189	0.0135	0.0048	0.004824	262817	0.993526	1	96016578	rs11588431:A:G	A	G	0.919	0.0204	0.0053	0.0001081	221863	0.993526	-0.964964	0.964964
1	96016579	rs1509171:G:A	A	G	0.5773	0.004	0.0026	0.1257	262817	1	1	96016579	rs1509171:G:A	A	G	0.5797	0.0137	0.0029	1.777e-06	221863	1	-2.49046	2.49046
1	96016839	rs115252852:C:G	C	G	0.9994	-0.0816	0.0542	0.1316	262817	0.943376	1	96016839	rs115252852:C:G	C	G	0.9995	-0.0738	0.0654	0.2589	221863	0.943376	-0.0918295	0.0918295
1	96016844	rs143291544:C:T	T	C	0.0103	-0.0175	0.0136	0.1997	262817	0.899105	1	96016844	rs143291544:C:T	T	C	0.0104	0.0089	0.0149	0.5483	221863	0.899105	-1.30865	1.30865
1	96016920	rs112387011:T:A	A	T	0.0003	-0.0007	0.0882	0.9934	262817	0.845252	1	96016920	rs112387011:T:A	A	T	0.0002	-0.1953	0.1123	0.08209	221863	0.845252	1.36279	1.36279
1	96017274	rs187141741:A:G	A	G	0.9999	-0.1121	0.1276	0.3795	262817	0.691814	1	96017274	rs187141741:A:G	A	G	0.9999	0.4639	0.2198	0.03483	221863	0.691814	-2.26635	2.26635
1	96017631	rs540125112:G:A	A	G	0.0008	-0.027	0.05	0.589	262817	0.850011	1	96017631	rs540125112:G:A	A	G	0.0007	0.0328	0.0584	0.5744	221863	0.850011	-0.777834	0.777834
1	96017658	rs11165440:A:G	A	G	0.4209	-0.0041	0.0026	0.12	262817	0.997063	1	96017658	rs11165440:A:G	A	G	0.4184	-0.0139	0.0029	1.347e-06	221863	0.997063	2.51613	2.51613
1	96017717	rs115211715:G:A	A	G	0.0005	0.0073	0.0623	0.9064	262817	0.833608	1	96017717	rs115211715:G:A	A	G	0.0005	-0.0243	0.0738	0.742	221863	0.833608	0.327189	0.327189
1	96017974	rs113916775:G:A	A	G	0.0001	-0.0307	0.1206	0.7988	262817	0.810799	1	96017974	rs113916775:G:A	A	G	0.0001	-0.3257	0.1565	0.03748	221863	0.810799	1.49309	1.49309
1	96017997	rs182765955:A:G	A	G	0.9996	-0.0306	0.0747	0.6827	262817	0.760854	1	96017997	rs182765955:A:G	A	G	0.9996	-0.0279	0.0803	0.7277	221863	0.760854	-0.0246186	0.0246186
1	96018027	rs187887087:G:A	A	G	0.0017	0.0386	0.0364	0.2885	262817	0.762359	1	96018027	rs187887087:G:A	A	G	0.0017	0.0342	0.0393	0.3837	221863	0.762359	0.0821397	0.0821397
1	96018142	rs555483628:G:T	T	G	0.0019	-0.0095	0.0331	0.7734	262817	0.80721	1	96018142	rs555483628:G:T	T	G	0.002	-0.0245	0.0356	0.4909	221863	0.80721	0.308576	0.308576
1	96018384	rs115398295:T:A	A	T	0.0007	0.0003	0.0502	0.9956	262817	0.919899	1	96018384	rs115398295:T:A	A	T	0.0006	-0.1409	0.0583	0.01561	221863	0.919899	1.83533	1.83533
1	96018504	rs139269941:G:A	A	G	0.0001	-0.1053	0.1262	0.404	262817	0.912292	1	96018504	rs139269941:G:A	A	G	0.0001	0.1519	0.1391	0.2749	221863	0.912292	-1.36942	1.36942
1	96018531	rs17328231:C:T	T	C	0.6107	0.0041	0.0023	0.08261	394908	0.988856	1	96018531	rs17328231:C:T	T	C	0.6131	0.011	0.0025	1.54e-05	326459	0.988856	-2.03117	2.03117
1	96018558	rs12098069:G:A	A	G	0.2426	0.0008	0.0027	0.7676	394815	0.984543	1	96018558	rs12098069:G:A	A	G	0.2418	-0.0023	0.0029	0.4322	326388	0.984543	0.782369	0.782369
1	96018578	rs144499512:C:G	C	G	0.9975	0.0269	0.0285	0.346	262817	0.845401	1	96018578	rs144499512:C:G	C	G	0.9976	0.0308	0.0316	0.3297	221863	0.845401	-0.0916491	0.0916491
1	96018778	rs184108862:G:A	A	G	0.0001	0.2703	0.1552	0.08161	262817	0.56708	1	96018778	rs184108862:G:A	A	G	0.0002	-0.1053	0.1347	0.4344	221863	0.56708	1.82772	1.82772
1	96018846	rs181375929:A:G	A	G	0.9997	-0.0798	0.0919	0.3852	262817	0.761568	1	96018846	rs181375929:A:G	A	G	0.9998	-0.0364	0.1155	0.753	221863	0.761568	-0.294037	0.294037
1	96018881	rs79748179:C:T	T	C	0.0411	-0.0012	0.0066	0.8538	262817	0.979783	1	96018881	rs79748179:C:T	T	C	0.0417	0.0084	0.0072	0.2454	221863	0.979783	-0.982872	0.982872
1	96018885	rs12093657:A:C	A	C	0.1613	-0.0062	0.0031	0.04269	391443	0.991007	1	96018885	rs12093657:A:C	A	C	0.1597	-0.0144	0.0034	1.762e-05	325792	0.991007	1.78219	1.78219
1	96018889	rs76630803:C:A	A	C	0.0411	-0.0013	0.0066	0.84	262817	0.981139	1	96018889	rs76630803:C:A	A	C	0.0417	0.0081	0.0072	0.2594	221863	0.981139	-0.962396	0.962396
1	96018970	rs185787607:C:T	T	C	0.0004	0.025	0.0735	0.7339	262817	0.803876	1	96018970	rs185787607:C:T	T	C	0.0004	-0.0506	0.0783	0.5178	221863	0.803876	0.70396	0.70396
1	96018994	rs645535:T:C	T	C	0.0014	0.0146	0.0349	0.6759	262817	0.905138	1	96018994	rs645535:T:C	T	C	0.0013	-0.0959	0.0403	0.01743	221863	0.905138	2.07273	2.07273
1	96019327	rs55742371:G:A	A	G	0.0384	-0.0184	0.007	0.008556	262817	0.944117	1	96019327	rs55742371:G:A	A	G	0.0388	0.0017	0.0076	0.8235	221863	0.944117	-1.94532	1.94532
1	96019336	rs569000049:C:T	T	C	0.0033	0.01	0.0235	0.6707	262817	0.927566	1	96019336	rs569000049:C:T	T	C	0.0032	0.0019	0.0261	0.9429	221863	0.927566	0.230634	0.230634
1	96019389	rs75068566:G:A	A	G	0.0004	-0.1304	0.0761	0.08663	262817	0.784091	1	96019389	rs75068566:G:A	A	G	0.0003	-0.0246	0.0941	0.794	221863	0.784091	-0.87423	0.87423
1	96019439	rs1355136:C:T	T	C	0.0666	-0.0041	0.0045	0.3647	385224	0.991367	1	96019439	rs1355136:C:T	T	C	0.0664	-0.0187	0.0049	0.0001465	320592	0.991367	2.19456	2.19456
1	96019513	rs114648628:T:C	T	C	0.9993	0.0041	0.0496	0.9337	262817	0.911225	1	96019513	rs114648628:T:C	T	C	0.9993	0.1325	0.0579	0.02211	221863	0.911225	-1.68415	1.68415
1	96019588	rs528629:C:A	A	C	0.1741	-0.0083	0.003	0.006166	394842	0.994446	1	96019588	rs528629:C:A	A	C	0.1739	-0.0134	0.0033	4.739e-05	326396	0.994446	1.14354	1.14354
1	96019610	rs190426381:G:C	C	G	0.0003	-0.097	0.079	0.2192	262817	0.787097	1	96019610	rs190426381:G:C	C	G	0.0003	0.1519	0.0942	0.107	221863	0.787097	-2.02454	2.02454
1	96019701	rs571018371:T:A	A	T	0.0007	-0.021	0.0553	0.7039	262817	0.850744	1	96019701	rs571018371:T:A	A	T	0.0007	0.0732	0.0607	0.2278	221863	0.850744	-1.1472	1.1472
1	96019918	rs146024048:A:G	A	G	0.9993	-0.0499	0.0532	0.3488	262817	0.851564	1	96019918	rs146024048:A:G	A	G	0.9993	0.0335	0.0573	0.559	221863	0.851564	-1.06665	1.06665
1	96020086	rs183017175:G:T	T	G	0.0002	0.113	0.0939	0.2287	262817	0.888379	1	96020086	rs183017175:G:T	T	G	0.0002	0.0051	0.1189	0.9655	221863	0.888379	0.712178	0.712178
1	96020100	rs74103276:G:C	C	G	0.0012	0.0141	0.039	0.7176	262817	0.905658	1	96020100	rs74103276:G:C	C	G	0.001	-0.0038	0.0468	0.9361	221863	0.905658	0.293828	0.293828
[truncated: 17,212 more rows]

## Sheet: S9
Supplementary Table S9: Variants located in PTBP2 extracted from BMI GWAS Pulit et al. Database*.
[truncated: 892 more rows]

[truncated: 2 more sheets: S10, S11]
